# Supplementary material for: A salt-induced kinase is required for the metabolic regulation of sleep
Source: PLoS Biol. 2020 Apr 21;18(4):e3000220. doi: 10.1371/journal.pbio.3000220 (PMC7173979; doi:10.1371/journal.pbio.3000220)
Supplement: S1 Table — (XLSX) [file pbio.3000220.s015.xlsx]

## Sheet: strains
S1 Table. Strains used in this study
Strain	Genotype	Source	Made from
N2	Caenorhabditis elegans	CGC
PY1476	kin-29(oy38) X	CGC
PY4112	kin-29(oy38)hda-4(oy57) X	CGC
PY4111	hda-4(oy57) X	CGC
DA465	eat-2(ad465) II	CGC
CB1370	daf-2(e1370) III	CGC
RB754	aak-2(ok524) X	CGC
RB2547	pink-1(ok3585) II	CGC
VC1669	aptf-1(gk794) II	CGC
HBR232	aptf-1(tm3287) II	CGC
MQ887	isp-1(qm150)	CGC																					sp
PE254	feIs4[Psur-5::luciferase::GFP, rol-6(+)]	CGC
VDL429	kin-29(oy38) X; feIs4[Psur-5::luciferase::GFP, rol-6(+)]	This study	PE254, PY1476
VS20	hjIs67[Patgl-1::atgl-1::GFP, mec-7::RFP]	CGC
VDL17	kin-29(oy38) X; hjIs67[Patgl-1::atgl-1::GFP, Pmec-7::RFP]	This study	PY1476, VS20
VDL477	kin-29(oy38) X; sanEx477[Pges-1::kin-29::GFP, Punc-122::RFP]	This study	PY1476
PY5790	kin-29(oy38) X; oyEx[Podr-4::kin-29::GFP, Punc-122::RFP]	Sengupta Lab	PY1476
PY5791	kin-29(oy38) X; oyEx[Podr-4::kin-29::GFP, Punc-122::RFP]	Sengupta Lab	PY1476
NQ1241	kin-29(oy38) X; oyEx[Podr-4::kin-29(S517A)::GFP, Punc-122::RFP]	This study	PY1476
VDL963	oyEx963[Podr-4::kin-29(SV40 NLS)::GFP(EGL-13 NLS), Punc-122::RFP]	This study	PY1476
VDL954	oyEx954[Podr-4::atp-3(sas), Punc-122::RFP]	This study	N2
VDL951	kin-29(oy38) X; oyEx951[Podr-4::atp-3(sas), Punc-122::RFP]	This study	PY1476
VDL959	oyEx959[Pges-1::atp-3(sas), Punc-122::RFP]	This study	N2
VDL494	kin-29(oy38) X; sanEx494[Podr-3::kin-29::GFP, Punc-122::RFP]	This study	PY1476
VDL495	kin-29(oy38) X; sanEx495[Podr-3::kin-29::GFP, Punc-122::RFP]	This study	PY1476
VDL985	kin-29(oy38) X; sanEx985[Psrh-56::kin-29::GFP, Punc-122::RFP]	This study	PY1476
VDL999	kin-29(oy38) X; sanEx999[Pgpa-4::kin-29::GFP, Punc-122::RFP]	This study	PY1476
VDL996	kin-29(oy38) X; sanEx996[Psre-1::kin-29::GFP, Punc-122::RFP]	This study	PY1476
VDL998	kin-29(oy38) X; sanEx998[Psrh-142::kin-29::GFP, Punc-122::RFP]	This study	PY1476
PY4810	kin-29(oy38)hda-4(oy57) X; oyEx[Phda-4::hda-4::GFP, Punc-122::RFP]	Sengupta Lab	PY4112
PY4812	kin-29(oy38)hda-4(oy57) X; oyEx[Phda-4::hda-4::GFP, Punc-122::RFP]	Sengupta Lab	PY4112
PY5162	kin-29(oy38)hda-4(oy57) X; oyEx[Podr-4::hda-4::GFP, Punc-122::RFP]	Sengupta Lab	PY4112
VDL434	kin-29(oy38)hda-4(oy57) X; sanEx434[Podr-4::hda-4::GFP, Punc-122::RFP]	This study	PY4112
VDL444	hda-4(oy57) X; sanEx444[Podr-4::hda-4::GFP, Punc-122::RFP]	This study	PY4111
VDL443	hda-4(oy57) X; sanEx443[Pges-1::hda-4::GFP, Punc-122::RFP]	This study	PY4111
LIU1	ldrIs1[Pdhs-3::dhs-3::GFP, unc-76(+)]	CGC
VDL472	kin-29(oy38) X; ldrIs1[Pdhs-3::dhs-3::GFP, unc-76(+)]	This study	LIU1, PY1476
NQ1208	qnEx643[Pflp-11::HisCl::SL2::mCherry, Pmyo-2::mCherry] #1	This study	N2
NQ1209	qnEx644[Pflp-11::HisCl::SL2::mCherry, Pmyo-2::mCherry] #2	This study	N2
PS5009	pha-1(e2132ts) III; him-5(e1490) V; syEx723[Phsp-16.2::LIN-3C, Pmyo-2::GFP; pha-1(+)]	Sternberg Lab
NQ1158	pha-1(e2132ts) III; him-5(e1490) V; kin-29(oy38) X; syEx723[Phsp-16.2::lin-3C, Pmyo-2::GFP; pha-1(+)]	This study	PS5009, PY1476
NQ570	qnIs303[Phsp-16.2::flp-13; Phsp-16.2::GFP, Prab-3::mCherry]	Raizen lab	N2
NQ1159	kin-29(oy38) X; qnIs303[Phsp-16.2::flp-13, Phsp-16.2::GFP; Prab-3::mCherry]	This study	NQ570, PY1476
HBR546	goeIs102[Paptf-1::ChR2::mKate2-aptf-1 3'UTR, unc-119(+)]	Bringmann Lab
NQ1212	kin-29(oy38) X; goeIs102[Paptf-1::ChR2::mKate2::aptf-1 3'UTR, unc-119(+)]	This study	HBR546, PY1476
NQ1281	isp-1(qm150); kin-29(oy38)	This study	MQ887, PY1476
NQ1278	qnEx672[Phsp-16.2::kin-29(SV40 NLS)::GFP(EGL-13 NLS), Pmyo-2::mCherry]	This study	N2
NQ1279	qnEx673[Phsp-16.2::kin-29::GFP, Pmyo-2::mCherry]	This study	N2
NQ1275	aptf-1(tm3287); qnEx672[Phsp-16.2::kin-29(SV40 NLS)::GFP(EGL-13 NLS), Pmyo-2::mCherry]	This study	MQ887, PY1476
