# Supplementary material for: A salt-induced kinase is required for the metabolic regulation of sleep
Source: PLoS Biol. 2020 Apr 21;18(4):e3000220. doi: 10.1371/journal.pbio.3000220 (PMC7173979; doi:10.1371/journal.pbio.3000220)
Supplement: S2 Table — (XLSX) [file pbio.3000220.s016.xlsx]

## Sheet: oligos
S2 Table. Oligonucleotides used in this study
Oligo Name	Sequence (5'-3')
Pflp-11:HisCl PCR overlap extension oligos
oNQ1733	5'-cagatgatgtgagtgggcctgg
oNQ1987	5'-caaggcaacaacacaacatagacc
oNQ1988	5'-gctagccaagggtcctcctgtattcagtatgaactgcaaaaagtg
oNQ1989	5'-cactttttgcagttcatactgaataatgcaaagcccaactagcaaattgg
oNQ1240	5'-ggaagcgagaagaatcataatg
oNQ1241	5'-gagaagaatcataatggggaag
Psrh-56::kin-29::gfp cloning oligos
oVDL100	5'-aactgcagaatcgaccacacaacagcttc
oVDL101	5'-cgggatccgtctggccatgccattggttt
Pgpa-4::kin-29::gfp cloning oligos
oVDL102	5’-aactgcaggtcgagaaagttgagcagaaaagg
oVDL103	5’-cgggatccgtgaaagcatcccattgttgaaaa
Psrh-142::kin-29::gfp cloning oligos
oVDL104	5’-aactgcagctggtcaaaagcagcaacgaaatc
oVDL105	5’-cgggatccatatgtacaactcatattggcaaa
Psre-1::kin-29::gfp cloning oligos
oVDL106	5’-aactgcagcgagagcataatgaatgacgtgac
oVDL107	5’-cgggatccgtattgtaaattcatgttggaatg
Podr-3::kin-29::gfp cloning oligos
oVDL108	5'-atactgcaggcccacgttgtgttgactttc
oVDL109	5'-ataggatccctgcacttagcttacatcgccg
Podr-4::kin-29::gfp, Podr-4::hda-4::gfp cloning oligos
oVDL110	5'-atactgcagcgaaaccgggtacgacttaccg
oVDL111	5'-ataggatggattctgtaactggaattgc
Pges-1::kin-29::gfp, Pges-1::hda-4::gfp cloning oligos
oVDL112	5'-ataggatccctgaattcaaagataagatatgtaatag
oVDL113	5'-atactgcagtaccatttttcttcgcg
kin-29 cDNA cloning oligos
oVDL114	5'-ataaccggtccacaccaacactgcaatg
oVDL115	5'-atagcggccgcctccagcttggatcaatcattc
hda-4 cDNA cloning oligos
oVDL116	5'-ataaccggtcgtatggaagaagccagctc
oVDL117	5'-atagcggccgcgttgttgttgttgttgctgc
kin-29(oy38) genotyping oligos
oVDL118	5'-ttggtcgggcaattggcaaa
oVDL119	5'-ggatcctcggtctaacgctgacacatc
hda-4(oy57) genotyping oligos
oVDL124	5'-tcacagctcaccaaagatcg
oVDL125	5'-ccttcggcaacctaaatcaa
Podr-4::atp-3(sas) oligos
oVDL126	5’-gtcgaaaccgggtacgacttacc
oVDL127	5’-gaaaccgggtacgacttaccg
oVDL128	5’-atagtggagaatccgcgtttcatgagttgcgattc
oVDL129	5’-ccgtcaagccatcgattcttgggattcttcgctgac
Pges-1::atp-3(sas) oligos
oVDL130	5’-gcatagcccgcagtcacttg
oVDL131	5’-gcccgcagtcacttgaaagc
oVDL132	5’-atagtggagaatccgcgtttcatgagttgcgatatg
oVDL133	5’-gccgtcaagccatcgattcttggatatgtaatagatttttgaagc
Podr-4::kin-29::(SV40 NLS)::GFP::(EGL-13 NLS) cloning oligos
oVDL138	5’-ataatgtcccgtcgtcgtaaggc
oVDL139	5’-atattctcgacctccttggcgagc
oVDL140	5’-ataaccggtcgcaaaatgagtaaagg
oVDL141	5’-atagaattcttctcgacctccttggc
oVDL142	5’-atattctcgacctccttggcg
oVDL143	5’-ggttggccttacgacgacgggacattttgtatagttcatcc
oVDL144	5’-ataccgcaaaatgagtaaaggagaagaac
oVDL145	5’-atagcggccgcccaaagaagaagc
oVDL146	5’-atagggcccgtacggccgactag
atp-3 fusion oligos
oVDL134	5’-ataatggcgcaactcatgaaacgc
oVDL135	5’-atacaagtcctccaagaatcgatggc
oVDL136	5’-ccaagaatcgatggcttgacgg
oVDL137	5’-cgcaactcatgaaacgcggattc
