# Supplementary material for: A salt-induced kinase is required for the metabolic regulation of sleep
Source: PLoS Biol. 2020 Apr 21;18(4):e3000220. doi: 10.1371/journal.pbio.3000220 (PMC7173979; doi:10.1371/journal.pbio.3000220)
Supplement: S3 Table — (XLSX) [file pbio.3000220.s017.xlsx]

## Sheet: constructs
S3 Table. Constructs used in this study
Plasmid	Description	Source
#8937	[unc-122::RFP::unc-54 3’UTR] or coel::RFP	AddGene
#19327	pCFJ90[Pmyo-2::mCherry::unc-54 3’UTR]	AddGene
pMC70	pMC70[MCS::MCS::gfp::unc-54 3’UTR]	Sengupta Lab
Prig-3::HisCl	pNP471[Prig-3::HisCl::SL2::mCherry::unc-54 3’UTR]	Bargmann Lab
Pflp-11::HisCl	[Pflp-11::HisCl::SL2::mCherry::unc-54 3’UTR]	This study
Podr-4::kin-29(WT)	pJG40[Podr-4::kin-29 cDNA::GFP::unc-54 3’UTR]	This study
Podr-4::kin-29(S517A)	[Podr-4::kin-29(S517A) cDNA::GFP::unc-54 3’UTR]	This study
Podr-4::kin-29(NLS)	pJG66[Podr-4::kin-29 cDNA::(SV40 NLS)::GFP::(EGL-13 NLS)::unc-54 3’UTR]	This study
Podr-4::atp-3(sas)	pJG68[Podr-4::atp-3(sas)::unc-54 3'UTR]	This study
Pges-1::atp-3(sas)	pJG69[Pges-1::atp-3(sas)::unc-54 3'UTR]	This study
Podr-3::kin-29	pJG41[Podr-3::kin-29 cDNA::GFP::unc-54 3’UTR]	This study
Psre-1::kin-29	pJG43[Psre-1::kin-29 cDNA::GFP::unc-54 3’UTR]	This study
Psrh-56::kin-29	pJG44[Psrh-56::kin-29 cDNA::GFP::unc-54 3’UTR]	This study
Psrh-142::kin-29	pJG45[Psrh-142::kin-29 cDNA::GFP::unc-54 3’UTR]	This study
Pgpa-4::kin-29	pJG46[Pgpa-4::kin-29 cDNA::GFP::unc-54 3’UTR]	This study
Podr-4::hda-4	pJG42[Podr-4::hda-4 cDNA::GFP::unc-54 3’UTR]	This study
Pges-1::hda-4	pJG18[Pges-1::hda-4 cDNA::GFP::unc-54 3’UTR]	This study
kin-29::GFP	pSL165[kin-29 cDNA::GFP::unc-54 3’UTR]	This study
Phsp-16.2::kin-29(NLS)	pNG165[Phsp-16.2::kin-29 cDNA::(SV40 NLS)::GFP::(EGL-13 NLS)::unc-54 3’UTR]	This study
Phsp-16.2::kin-29	pNG166[Phsp-16.2::kin-29 cDNA::GFP::unc-54 3’UTR]	This study
