# Supplementary material for: A salt-induced kinase is required for the metabolic regulation of sleep
Source: PLoS Biol. 2020 Apr 21;18(4):e3000220. doi: 10.1371/journal.pbio.3000220 (PMC7173979; doi:10.1371/journal.pbio.3000220)
Supplement: S1 Data — (XLSX) [file pbio.3000220.s018.xlsx]

## Sheet: 1A
	L1 lethargus	nM ATP/ug protein
		WT	WT			Fraction not pumping
	Hours	#1	#2		Hours	WT
	12	109.431	116.967		12	0
	13	126.651	127.261		13	0
	14	129.128	140.153		14	0
	15	165.573	154.415		15	0.0476191
	16	203.602	169.246		16	0.169231
	17	155.696	139.169		17	0.782609
	18	108.19	124.985		18	0.791667
	19	79.1822	107.124		19	0.24
	20	95.8443	110.824		20	0.0322581

## Sheet: 1B
	SIS adults	nM ATP/ug protein
		WT	WT	WT			WT movement quiescence
	Hours	#1	#2	#3		Hours	worm 1	worm 2	worm 3	worm 4	worm 5	worm 6	worm 7
	0	8.27685	6.88074	9.09583		0	0	0	0	0	0	0	0
	1	5.12096	5.7729	5.54323		1	12.3333	17.45	13.5833	9.68333	11.9	26.15	15.9333
	2	5.06061	4.53708	4.80722		2	34.8667	28.45	47.8167	31.9167	31.35	28.4833	33.3833
	3	4.22919	4.21647	4.12737		3	23.8167	24.5	41.0667	24.8	21.6833	23.7667	25.0833
	4	1.89559	1.7719	1.43046		4	23.6833	23.5333	32.3833	23.1667	20.1167	7.95	19.4667
	5	2.8085	2.46589	3.39437		5	19.8167	18.65	36.2667	18.45	10.8833	21.25	13.4

## Sheet: 1C
		p-AMPK / actin
	L1 lethargus	WT			WT
	Hours	#1	#2		Fraction not pumping
	12	1.29179	2.26766		0
	13	1.90885	2.49961		0
	14	1.35425	2.20185		0
	15	1.07464	0.880511		0.0476191
	16	0.877675	0.347719		0.169231
	17	0.311581	0.221872		0.782609
	18	0.315471	0.124627		0.791667
	19	0.567072	0.142689		0.24
	20	1.29866	0.313463		0.0322581

## Sheet: 1D
		p-AMPK / actin levels
	SIS adults	WT			WT
	Hours	#1	#2		avg movement quiescence
	0	0.991119	1.48019		0	0
	1	0.555746	0.655324		9.82121	15.2905
	2	0.641915	0.864182		33.5879	33.7524
	3	1.03304	1.49144		32.3545	26.3881
	4	1.12737	0.837316		28.4367	21.4714
	5	1.6508	0.671544		24.3317	19.8167

## Sheet: 1F
	Total quiescence (min) after UV (first 4-hours) line #1 and #2
	Pflp-11::HisCl #1-2	Pflp-11::HisCl #1-2
	10 mM His	control (- His)
	57.5	2.166667*
	2	106.167
	2.66667	84.3333
	0	117.333
	57.1667	82
	0	136.5
	93.8333	120
	0	150
	117	104.833
	2.33333	103.5
	40.6667	124.667
	45.1667	94
	109.5	153.833
	13.1667	85.1667
	24.3333	60.6667
	0.166667	136.333
	0.333333	0.3333333*
	4.83333	176.333
	94	86.5
	0	188.833
	18.1667	104.833
	57.8333	165.167
	240*	2.166667*
	16.8333	115.667

## Sheet: 1G
	Technical replicates
	WT (- His) Hour 0			WT (+ 10 mM His) Hour 0			Pflp-11::HisCl (line #2) (+ 10 mM His) Hour 0			WT (- His) Hour 2			WT (+ 10 mM His) Hour 2			Pflp-11::HisCl (line #2) (+ 10 mM His) Hour 2
	#1	#2	#3	#1	#2	#3	#1	#2	#3	#1	#2	#3	#1	#2	#3	#1	#2	#3
	1.02935	0.936539	0.871622	0.890706	0.966613	0.990816	1.20741	1.19248	1.17095	0.948977	0.913006	0.885829	0.724629	0.706119	0.746225	0.807464	0.865147	0.858877
	1.07733	1.01143	1.0768	1.01589	1.03314	0.975825	0.911627	0.937908	0.945351	0.786515	0.729419	0.917383	0.902469	0.874715	0.946823	0.575645	0.596074	0.602884
	1.02984	0.997015	1.06814	1.15005	1.02223		0.895754	1.00957	1.10045	0.837092	0.717438	0.916538	0.776384	0.7878		0.447534	0.35436	0.483602
	1.00491	1.06536		0.989301	0.982332		1.10384	0.982511	0.913849	0.894497	0.928441		0.877641	0.920261		0.613045	0.675554	0.562112
	0.924938	1.00479					1.09222	1.09032		0.830818	0.819425					0.654492	0.655019	0.670318
																0.610939	0.722542	0.430933
																0.629859	0.669832
																0.613828	0.651741
		WT (- His) avg			WT (+ 10 mM His) avg			Pflp-11::HisCl (line #2) (+ 10 mM His) avg
	0	1.01327	1.00303	1.00552	1.01149	1.00108	0.98332	1.04217	1.04256	1.03265
	2	0.85958	0.821546	0.906583	0.820281	0.822224	0.846524	0.619101	0.648784	0.601454

## Sheet: 2B
	% of fat pixels								Time-course data fat content (% of WT)
	L4 0 min	L4 fast 30 min	L4 fast 45 min	L4 fast 60 min	L4 leth 30 min	L4 leth 45 min	L4 leth 60 min		Min	L4 fasted
	64.547	59.625	57.522	49.411	48.416	51.232	51.669		0	112.86	104.5	113.45	109.87	108.94	73.92	98.6	90.36	88.83	108.43	90.23
	59.764	45.912	53.642	50.345	56.232	51.525	41.284		30	104.26	80.28	90.09	94.55	85.02	73.9	75.6	74.99	88.61	93.57	96.57	98.18	105.26	96.45
	64.882	51.523	52.369	51.964	46.776	43.286	50.046		45	100.58	93.8	91.57	85.92	95.23	93.55	88.06	86.89
	62.834	54.072	49.14	51.443	37.742	54.249	46.892		60	86.4	88.03	90.86	89.95	76.01
	62.306	48.626	54.465	43.472		48.024	42.593
	42.278	42.261	53.503			36.843			Min	L4 lethargus
	56.392	43.235	50.364			42.201			0	112.86	104.5	113.45	109.87	108.94	73.92	98.6	90.36	88.83	108.43	90.23
	51.675	42.886	49.694			39.99			30	84.66	98.32	81.79	65.99
	50.8	50.679				43.632			45	89.58	90.09	75.69	94.86	83.97	64.42	73.79	69.92	76.29	97.27	69.07	84.68	64	87.69	85.59
	62.014	53.515				55.632			60	90.35	72.19	87.51	81.99	74.48
	51.604	55.227				39.499
		56.149				48.428
		60.201				36.604
		55.159				50.152
						48.949

## Sheet: 2C
	Min	L4 fasted mM TAG/ug protein (normalized to WT)
	0	0.972635	0.992623	0.987775	0.994702	0.97928	0.990002	1.01662	1.068
	35	0.773417	0.748983	0.646578	0.64884	0.847424	0.925969	0.698356	0.77858
	Min	L4 lethargus mM TAG/ug protein (normalized to WT)
	0	0.972635	0.992623	0.987775	0.994702	0.97928	0.990002	1.01662	1.068
	35	0.556078	0.581521	0.370447	0.391365	0.64413	0.623456	0.457815	0.447413

## Sheet: 2D
	Hour	adult SIS, nM TAG/ug protein (normalized to WT)
	0	1.0471	1.22043	1.14842	0.715256	1.07646	0.792331	1.24526	0.905916	1.02711	0.80697	1.06044	0.936292
	1	0.780151	0.857665	0.949604	0.803363	0.607142	0.743922	0.31133	0.32581	0.381318	0.518084	0.484069	0.557333
	2	0.702598	0.58653	0.486225	0.4555	0.5843	0.726032	0.478257	0.530749	0.568659	0.584228	0.623176	0.611192
	Hour	adult fasted, nM TAG/ug protein (normalized to WT)
	0	0.976191	1.12839	1.12704	1.14823	0.741602	0.878555	1.08667	0.856667	1	1.01628	1.11057	1.03723
	1	0.84868	0.854406	0.920135	0.920915	0.636436	0.948415	0.603899	0.760238	0.735715	0.976729	0.966863	0.947131
	2	0.936013	0.831431	0.884559	0.976414	0.48286	0.836574	0.50462	0.584465	0.558915	0.662272	0.775104	0.804538

## Sheet: 3A
		Fraction of quiescence (L4 lethargus)
		WT						kin-29(oy38)
	Hour	worm 1	worm 2	worm 3	worm 4	worm 5	worm 6	worm 1	worm 2	worm 3	worm 4	worm 5	worm 6
	0.000277778	0	0.0011111	0	0	0.022222	0	0.0044444	0	0.0083333	0.012222	0.0011111	0.039444
	0.000555556	0	0.0011111	0	0	0.022222	0	0.0044444	0	0.0083333	0.012222	0.0011111	0.039444
	0.000833333	0	0.0011111	0	0	0.022222	0	0.0044444	0	0.0083333	0.012222	0.0011111	0.039444
	0.00111111	0	0.0011111	0	0	0.022222	0	0.0044444	0	0.0083333	0.012222	0.0011111	0.038889
	0.00138889	0	0.0011111	0	0	0.022222	0	0.0044444	0	0.0083333	0.012222	0.0011111	0.038889
	0.00166667	0	0.0011111	0	0	0.022222	0	0.0044444	0	0.0083333	0.012222	0.0011111	0.038889
	0.00194444	0	0.0011111	0	0	0.022222	0	0.0044444	0	0.0083333	0.012222	0.0011111	0.038889
	0.00222222	0	0.0011111	0	0	0.022222	0	0.0044444	0	0.0083333	0.012222	0.0011111	0.038889
	0.0025	0	0.0011111	0	0	0.022222	0	0.0044444	0	0.0083333	0.012222	0.0011111	0.038889
	0.00277778	0	0.0011111	0	0	0.022222	0	0.0044444	0	0.0088889	0.012222	0.0011111	0.038333
	0.00305556	0	0.0011111	0	0	0.022222	0	0.0044444	0	0.0088889	0.012222	0.0011111	0.038333
	0.00333333	0	0.0011111	0	0	0.022222	0	0.0044444	0	0.0088889	0.012222	0.0011111	0.038333
	0.00361111	0	0.0011111	0	0	0.022222	0	0.0044444	0	0.0088889	0.012222	0.0011111	0.038333
	0.00388889	0	0.0011111	0	0	0.022222	0	0.0044444	0	0.0088889	0.012222	0.0011111	0.038333
	0.00416667	0	0.0011111	0	0	0.022222	0	0.0044444	0	0.0088889	0.012222	0.0011111	0.038333
	0.00444444	0	0.0011111	0	0	0.022222	0	0.0044444	0	0.0088889	0.012222	0.0011111	0.038333
	0.00472222	0	0.0011111	0	0	0.022222	0	0.0044444	0	0.0088889	0.012222	0.0011111	0.037778
	0.005	0	0.0011111	0	0	0.022222	0	0.0044444	0	0.0088889	0.012222	0.0011111	0.037222
	0.00527778	0	0.0011111	0	0	0.022222	0	0.0044444	0	0.0088889	0.012222	0.0011111	0.037222
	0.00555556	0	0.0011111	0	0	0.022222	0	0.0044444	0	0.0088889	0.012222	0.0011111	0.037222
	0.00583333	0	0.0011111	0	0	0.022222	0	0.0044444	0	0.0088889	0.012222	0.0011111	0.037222
	0.00611111	0	0.0011111	0	0	0.022222	0	0.0044444	0	0.0088889	0.012222	0.0011111	0.037222
	0.00638889	0	0.0011111	0	0	0.022222	0	0.0044444	0	0.0088889	0.012222	0.0011111	0.037222
	0.00666667	0	0.0011111	0	0	0.022222	0	0.0044444	0	0.0088889	0.012222	0.0011111	0.037222
	0.00694444	0	0.0011111	0	0	0.022222	0	0.0044444	0	0.0088889	0.012222	0.0011111	0.037222
	0.00722222	0	0.0011111	0	0	0.022222	0	0.0044444	0	0.0088889	0.012222	0.0011111	0.037222
	0.0075	0	0.0011111	0	0	0.022222	0	0.0044444	0	0.0088889	0.012222	0.0011111	0.037222
	0.00777778	0	0.0011111	0	0	0.022222	0	0.0044444	0	0.0088889	0.012222	0.0011111	0.037222
	0.00805556	0	0.0011111	0	0	0.022222	0	0.0044444	0	0.0088889	0.012222	0.0011111	0.037222
	0.00833333	0	0.0011111	0	0	0.022222	0	0.0044444	0	0.0088889	0.012222	0.0011111	0.037222
	0.00861111	0	0.0011111	0	0	0.022222	0	0.0044444	0	0.0094444	0.012222	0.0011111	0.037222
	0.00888889	0	0.0011111	0	0	0.022222	0	0.0044444	0	0.01	0.012222	0.0011111	0.037222
	0.00916667	0	0.0011111	0	0	0.022222	0	0.0044444	0	0.01	0.012222	0.0011111	0.037222
	0.00944444	0	0.0011111	0	0	0.022222	0	0.0044444	0	0.01	0.012222	0.00055556	0.037222
	0.00972222	0	0.0011111	0	0	0.022222	0	0.0044444	0	0.01	0.012222	0.00055556	0.037222
	0.01	0	0.0011111	0	0	0.022222	0	0.0044444	0	0.010556	0.012222	0.00055556	0.037222
	0.0102778	0	0.0011111	0	0	0.022222	0	0.0044444	0	0.011111	0.012222	0.00055556	0.037222
	0.0105556	0	0.0011111	0	0	0.022222	0	0.0044444	0	0.011111	0.012222	0.00055556	0.037222
	0.0108333	0	0.0011111	0	0	0.022222	0	0.0044444	0	0.011111	0.012222	0.00055556	0.037222
	0.0111111	0	0.0011111	0	0	0.022222	0	0.0044444	0	0.011111	0.012222	0.00055556	0.037222
	0.0113889	0	0.0011111	0	0	0.022222	0	0.0044444	0	0.011111	0.012222	0.00055556	0.037222
	0.0116667	0	0.0011111	0	0	0.022222	0	0.0044444	0	0.011111	0.012222	0.00055556	0.037222
	0.0119444	0	0.0011111	0	0	0.022222	0	0.0044444	0	0.011111	0.012222	0.00055556	0.037222
	0.0122222	0	0.0011111	0	0	0.022222	0	0.0044444	0	0.011111	0.012222	0.00055556	0.037222
	0.0125	0	0.0011111	0	0	0.022222	0	0.0044444	0	0.011111	0.012222	0.00055556	0.036667
	0.0127778	0	0.0011111	0	0	0.022222	0	0.0044444	0	0.011111	0.012222	0.00055556	0.036667
	0.0130556	0	0.0011111	0	0	0.022222	0	0.0044444	0	0.011111	0.012222	0.00055556	0.036667
	0.0133333	0	0.0011111	0	0	0.022222	0	0.0044444	0	0.011111	0.012222	0.00055556	0.036667
	0.0136111	0	0.0011111	0	0	0.022222	0	0.0044444	0	0.011111	0.012222	0.00055556	0.036667
	0.0138889	0	0.0011111	0	0	0.022222	0	0.0044444	0	0.011111	0.012222	0.00055556	0.036667
	0.0141667	0	0.0011111	0	0	0.022222	0	0.0044444	0	0.011111	0.012222	0.00055556	0.036667
	0.0144444	0	0.0011111	0	0	0.022222	0	0.0044444	0	0.011111	0.012222	0.00055556	0.036667
	0.0147222	0	0.0011111	0	0	0.022222	0	0.0044444	0	0.011111	0.012222	0.00055556	0.036667
	0.015	0	0.0011111	0	0	0.022222	0	0.0044444	0	0.011111	0.012222	0.00055556	0.036667
	0.0152778	0	0.0011111	0	0	0.022222	0	0.0044444	0	0.011667	0.012222	0.00055556	0.036667
	0.0155556	0	0.0011111	0	0	0.022222	0	0.0044444	0	0.011667	0.012222	0.00055556	0.036667
	0.0158333	0	0.0011111	0	0	0.022222	0	0.0044444	0	0.011667	0.012222	0.00055556	0.036111
	0.0161111	0	0.0011111	0	0	0.022222	0	0.0044444	0	0.011667	0.012222	0.00055556	0.036111
	0.0163889	0	0.0011111	0	0	0.022222	0	0.0044444	0	0.011667	0.012222	0.00055556	0.036111
	0.0166667	0	0.0011111	0	0	0.022222	0	0.0044444	0	0.011667	0.012222	0.00055556	0.036111
	0.0169444	0	0.0011111	0	0	0.022222	0	0.0044444	0	0.011667	0.012222	0.00055556	0.035556
	0.0172222	0	0.0011111	0	0	0.022222	0	0.0044444	0	0.011667	0.012222	0.00055556	0.035556
	0.0175	0	0.0011111	0	0	0.022222	0	0.0044444	0	0.011667	0.012222	0.00055556	0.035556
	0.0177778	0	0.0011111	0	0	0.022222	0	0.0044444	0	0.011667	0.012222	0.00055556	0.035556
	0.0180556	0	0.0011111	0	0	0.022222	0	0.0044444	0	0.011667	0.012222	0.00055556	0.035556
	0.0183333	0	0.0011111	0	0	0.022222	0	0.0044444	0	0.011667	0.012222	0.00055556	0.035556
	0.0186111	0	0.0011111	0	0	0.022222	0	0.0044444	0	0.011667	0.012222	0.00055556	0.035
	0.0188889	0	0.0011111	0	0	0.022222	0	0.0044444	0	0.011667	0.012222	0.00055556	0.035
	0.0191667	0	0.0011111	0	0	0.022222	0	0.0044444	0	0.011667	0.012222	0.00055556	0.035
	0.0194444	0	0.0011111	0	0	0.022222	0	0.0044444	0	0.011667	0.012222	0.00055556	0.034444
	0.0197222	0	0.0011111	0	0	0.022222	0	0.0044444	0	0.011667	0.012222	0.00055556	0.034444
	0.02	0	0.0011111	0	0	0.022222	0	0.0044444	0	0.011667	0.012222	0.00055556	0.034444
	0.0202778	0	0.0011111	0	0	0.022222	0	0.0044444	0	0.011667	0.012222	0.00055556	0.034444
	0.0205556	0	0.0011111	0	0	0.022222	0	0.0044444	0	0.011667	0.012222	0.00055556	0.034444
	0.0208333	0	0.0011111	0	0	0.022222	0	0.0044444	0	0.011667	0.012222	0.00055556	0.033889
	0.0211111	0	0.0011111	0	0	0.022222	0	0.0044444	0	0.011667	0.012222	0.00055556	0.033333
	0.0213889	0	0.0011111	0	0	0.022222	0	0.0044444	0	0.011667	0.012222	0.00055556	0.033333
	0.0216667	0	0.0011111	0	0	0.022222	0	0.0044444	0	0.011667	0.012222	0.00055556	0.033333
	0.0219445	0	0.0011111	0	0	0.022222	0	0.0044444	0	0.011667	0.012222	0.00055556	0.033333
	0.0222222	0	0.0011111	0	0	0.022222	0	0.0044444	0	0.011667	0.012222	0.00055556	0.033333
	0.0225	0	0.0011111	0	0	0.022222	0	0.0044444	0	0.011667	0.012222	0.00055556	0.033333
	0.0227778	0	0.0011111	0	0	0.022222	0	0.0044444	0	0.011667	0.012222	0.00055556	0.032778
	0.0230556	0	0.0011111	0	0	0.022222	0	0.0044444	0	0.012222	0.012222	0.00055556	0.032222
	0.0233333	0	0.0011111	0	0	0.022222	0	0.0044444	0	0.012222	0.012222	0.00055556	0.031667
	0.0236111	0	0.0011111	0	0	0.022222	0	0.0044444	0	0.012222	0.012222	0.00055556	0.031667
	0.0238889	0	0.0011111	0	0	0.022222	0	0.0044444	0	0.012222	0.012222	0.00055556	0.031667
	0.0241667	0	0.0011111	0	0	0.022222	0	0.0044444	0	0.012222	0.012222	0.00055556	0.031667
	0.0244444	0	0.0011111	0	0	0.022222	0	0.0044444	0	0.012222	0.012222	0.00055556	0.031667
	0.0247222	0	0.0011111	0	0	0.022222	0	0.0044444	0	0.012222	0.012222	0.00055556	0.031667
	0.025	0	0.0011111	0	0	0.022222	0	0.0044444	0	0.012222	0.012222	0.00055556	0.031667
	0.0252778	0	0.0011111	0	0	0.022222	0	0.0044444	0	0.012222	0.012222	0.00055556	0.031667
	0.0255556	0	0.0011111	0	0	0.022222	0	0.0044444	0	0.012222	0.012222	0.00055556	0.031667
	0.0258333	0	0.0011111	0	0	0.022222	0	0.0044444	0	0.012778	0.012222	0.00055556	0.031667
	0.0261111	0	0.0011111	0	0	0.022222	0	0.0044444	0	0.012778	0.012222	0.00055556	0.031667
	0.0263889	0	0.0011111	0	0	0.022222	0	0.0044444	0	0.012778	0.012222	0.00055556	0.031667
	0.0266667	0	0.0011111	0	0	0.022222	0	0.0044444	0	0.012778	0.012222	0.00055556	0.031667
	0.0269444	0	0.0011111	0	0	0.022222	0	0.0044444	0	0.012778	0.012222	0.00055556	0.031667
	0.0272222	0	0.0011111	0	0	0.022222	0	0.0044444	0	0.012778	0.012222	0.00055556	0.031667
	0.0275	0	0.0011111	0	0	0.022222	0	0.0044444	0	0.012778	0.012222	0.00055556	0.031667
	0.0277778	0	0.0011111	0	0	0.022222	0	0.0044444	0	0.012778	0.012222	0.00055556	0.031667
	0.0280556	0	0.0011111	0	0	0.022222	0	0.0044444	0	0.012778	0.012222	0.00055556	0.031667
	0.0283333	0	0.0011111	0	0	0.022222	0	0.0044444	0	0.012778	0.012222	0.00055556	0.031667
	0.0286111	0	0.0011111	0	0	0.022222	0	0.0044444	0	0.012778	0.012222	0.00055556	0.031667
	0.0288889	0	0.0011111	0	0	0.022222	0	0.0044444	0	0.012778	0.012222	0.00055556	0.031667
	0.0291667	0	0.0011111	0	0	0.022222	0	0.0044444	0	0.012778	0.012222	0.00055556	0.031667
	0.0294445	0	0.0011111	0	0	0.022222	0	0.0044444	0	0.012778	0.012222	0.00055556	0.031667
	0.0297222	0	0.0011111	0	0	0.022222	0	0.0044444	0	0.012778	0.012222	0.00055556	0.031667
	0.03	0	0.0011111	0	0	0.022222	0	0.0044444	0	0.012778	0.012222	0.00055556	0.031667
	0.0302778	0	0.0011111	0	0	0.022222	0	0.0044444	0	0.012778	0.012222	0.00055556	0.031667
	0.0305556	0	0.0011111	0	0	0.022222	0	0.0044444	0	0.012778	0.012222	0.00055556	0.031667
	0.0308333	0	0.0011111	0	0	0.022222	0	0.0044444	0	0.012778	0.012222	0.00055556	0.031667
	0.0311111	0	0.0011111	0	0	0.022222	0	0.0044444	0	0.012778	0.012222	0.00055556	0.031667
	0.0313889	0	0.0011111	0	0	0.022222	0	0.0044444	0	0.012778	0.012222	0.00055556	0.031667
	0.0316667	0	0.0011111	0	0	0.022222	0	0.0044444	0	0.012778	0.012222	0.00055556	0.031667
	0.0319444	0	0.0011111	0	0	0.022222	0	0.0044444	0	0.012778	0.012222	0.00055556	0.031667
	0.0322222	0	0.0011111	0	0	0.022222	0	0.0044444	0	0.012778	0.012222	0.00055556	0.031667
	0.0325	0	0.0011111	0	0	0.022222	0	0.0044444	0	0.013333	0.012222	0.00055556	0.031667
	0.0327778	0	0.0011111	0	0	0.022222	0	0.0044444	0	0.013333	0.012222	0.00055556	0.031667
	0.0330556	0	0.0011111	0	0	0.022222	0	0.0044444	0	0.013333	0.012222	0.00055556	0.031667
	0.0333333	0	0.0011111	0	0	0.022222	0	0.0044444	0	0.013333	0.012222	0.00055556	0.031667
	0.0336111	0	0.0011111	0	0	0.022222	0	0.0044444	0	0.013333	0.012222	0.00055556	0.031667
	0.0338889	0	0.0011111	0	0	0.022222	0	0.0044444	0	0.013333	0.012222	0.00055556	0.031667
	0.0341667	0	0.0011111	0	0	0.022222	0	0.0044444	0	0.013333	0.012222	0.00055556	0.031667
	0.0344444	0	0.0011111	0	0	0.022222	0	0.0044444	0	0.013889	0.012222	0.00055556	0.031667
	0.0347222	0	0.0011111	0	0	0.022222	0	0.0044444	0	0.013889	0.012222	0.00055556	0.031667
	0.035	0	0.0011111	0	0	0.022222	0	0.0044444	0	0.013889	0.012222	0.00055556	0.031667
	0.0352778	0	0.0011111	0	0	0.022222	0	0.0044444	0	0.013889	0.012222	0.00055556	0.031667
	0.0355556	0	0.0011111	0	0	0.022222	0	0.0044444	0	0.013889	0.012222	0.00055556	0.031667
	0.0358333	0	0.0011111	0	0	0.022222	0	0.0044444	0	0.013889	0.012222	0.00055556	0.031667
	0.0361111	0	0.0011111	0	0	0.022222	0	0.0044444	0	0.013889	0.012222	0.00055556	0.031667
	0.0363889	0	0.0011111	0	0	0.022222	0	0.0044444	0	0.013889	0.012222	0.00055556	0.031667
	0.0366667	0	0.0011111	0	0	0.022222	0	0.0044444	0	0.014444	0.012222	0.00055556	0.031667
	0.0369444	0	0.0011111	0	0	0.022222	0	0.0044444	0	0.014444	0.012222	0.00055556	0.031667
	0.0372222	0	0.0011111	0	0	0.022222	0	0.0044444	0	0.014444	0.012222	0.00055556	0.031667
	0.0375	0	0.0011111	0	0	0.022222	0	0.0044444	0	0.014444	0.012222	0.00055556	0.031667
	0.0377778	0	0.0011111	0	0	0.022222	0	0.0044444	0	0.014444	0.012222	0.00055556	0.031667
	0.0380556	0	0.0011111	0	0	0.022222	0	0.0044444	0	0.014444	0.012222	0.00055556	0.031667
	0.0383333	0	0.0011111	0	0	0.022222	0	0.0044444	0	0.014444	0.012222	0.00055556	0.031667
	0.0386111	0	0.0011111	0	0	0.022222	0	0.0044444	0	0.014444	0.012222	0.00055556	0.031667
	0.0388889	0	0.0011111	0	0	0.022222	0	0.0044444	0	0.014444	0.012222	0.00055556	0.031667
	0.0391667	0	0.0011111	0	0	0.022222	0	0.0044444	0	0.014444	0.012222	0.00055556	0.031667
	0.0394444	0	0.0011111	0	0	0.022222	0	0.0044444	0	0.014444	0.012222	0.00055556	0.031667
	0.0397222	0	0.0011111	0	0	0.022222	0	0.0044444	0	0.014444	0.012222	0.00055556	0.031667
	0.04	0	0.0011111	0	0	0.022222	0	0.0044444	0	0.014444	0.012222	0.00055556	0.031667
	0.0402778	0	0.0011111	0	0	0.022222	0	0.0044444	0	0.014444	0.012222	0.00055556	0.031667
	0.0405556	0	0.0011111	0	0	0.022222	0	0.0044444	0	0.015	0.012222	0.00055556	0.031667
	0.0408333	0	0.0011111	0	0	0.022222	0	0.0044444	0	0.015	0.012222	0.00055556	0.031667
	0.0411111	0	0.0011111	0	0	0.022222	0	0.0044444	0	0.015556	0.012222	0.00055556	0.031667
	0.0413889	0	0.0011111	0	0	0.022222	0	0.0044444	0	0.016111	0.012222	0.00055556	0.031667
	0.0416667	0	0.0011111	0	0	0.022222	0	0.0044444	0	0.016667	0.012222	0.00055556	0.031667
	0.0419444	0	0.0011111	0	0	0.022222	0	0.0044444	0	0.017222	0.012222	0.00055556	0.031667
	0.0422222	0	0.0011111	0	0	0.021667	0	0.0044444	0	0.017222	0.012222	0.00055556	0.031667
	0.0425	0	0.0011111	0	0	0.021667	0	0.0044444	0	0.017222	0.012222	0.00055556	0.031667
	0.0427778	0	0.0011111	0	0	0.021667	0	0.0044444	0	0.017222	0.012222	0.00055556	0.031667
	0.0430556	0	0.0011111	0	0	0.021111	0	0.0044444	0	0.017222	0.012222	0.00055556	0.031667
	0.0433333	0	0.0011111	0	0	0.021111	0	0.0044444	0	0.017222	0.012222	0.00055556	0.031667
	0.0436111	0	0.0011111	0	0	0.021111	0	0.0044444	0	0.017778	0.012222	0.00055556	0.031667
	0.0438889	0	0.0011111	0	0	0.021111	0	0.0044444	0	0.018333	0.012222	0.00055556	0.031667
	0.0441667	0	0.0011111	0	0	0.021111	0	0.0044444	0	0.018889	0.012222	0.00055556	0.031667
	0.0444445	0	0.0011111	0	0	0.021111	0	0.0044444	0	0.019444	0.012222	0.00055556	0.031667
	0.0447222	0	0.0011111	0	0	0.021111	0	0.0044444	0	0.019444	0.012222	0.00055556	0.031667
	0.045	0	0.0011111	0	0	0.021111	0	0.0044444	0	0.019444	0.012222	0.00055556	0.031667
	0.0452778	0	0.0011111	0	0	0.021111	0	0.0044444	0	0.019444	0.012222	0.00055556	0.031667
	0.0455556	0	0.0011111	0	0	0.021111	0	0.0044444	0	0.019444	0.012222	0.00055556	0.031667
	0.0458333	0	0.0011111	0	0	0.020556	0	0.0044444	0	0.019444	0.012222	0.00055556	0.031667
	0.0461111	0	0.0011111	0	0	0.020556	0	0.0044444	0	0.019444	0.012222	0.00055556	0.031667
	0.0463889	0	0.0011111	0	0	0.020556	0	0.0044444	0	0.02	0.012222	0.00055556	0.031667
	0.0466667	0	0.0011111	0	0	0.020556	0	0.0044444	0	0.02	0.012222	0.00055556	0.031667
	0.0469444	0	0.0011111	0	0	0.020556	0	0.0044444	0	0.020556	0.012222	0.00055556	0.031667
	0.0472222	0	0.0011111	0	0	0.020556	0	0.0044444	0	0.020556	0.012222	0.00055556	0.031667
	0.0475	0	0.0011111	0	0	0.020556	0	0.0044444	0	0.020556	0.012222	0.00055556	0.031667
	0.0477778	0	0.0011111	0	0	0.020556	0	0.0044444	0	0.021111	0.012222	0.00055556	0.031667
	0.0480556	0	0.0011111	0	0	0.020556	0	0.0044444	0	0.021667	0.012222	0.00055556	0.031667
	0.0483333	0	0.0011111	0	0	0.020556	0	0.0044444	0	0.021667	0.012222	0.00055556	0.031667
	0.0486111	0	0.0011111	0	0	0.020556	0	0.0044444	0	0.022222	0.012222	0.00055556	0.031667
	0.0488889	0	0.0011111	0	0	0.020556	0	0.0044444	0	0.022222	0.012222	0.00055556	0.031667
	0.0491667	0	0.0011111	0	0	0.020556	0	0.0044444	0	0.022222	0.012222	0.00055556	0.031667
	0.0494444	0	0.0011111	0	0	0.020556	0	0.0044444	0	0.022222	0.012222	0.00055556	0.031667
	0.0497222	0	0.0011111	0	0	0.020556	0	0.0044444	0	0.022222	0.012222	0.00055556	0.031667
	0.05	0	0.0011111	0	0	0.020556	0	0.0044444	0	0.022222	0.012222	0.00055556	0.031667
	0.0502778	0	0.0011111	0	0	0.020556	0	0.0044444	0	0.022222	0.012222	0.00055556	0.031667
	0.0505556	0	0.0011111	0	0	0.020556	0	0.0044444	0	0.022222	0.012222	0.00055556	0.031667
	0.0508333	0	0.0011111	0	0	0.020556	0	0.0044444	0	0.022222	0.012222	0.00055556	0.031667
	0.0511111	0	0.0011111	0	0	0.020556	0	0.0044444	0	0.022222	0.012222	0.00055556	0.031667
	0.0513889	0	0.0011111	0	0	0.020556	0	0.0044444	0	0.022222	0.012222	0.00055556	0.031667
	0.0516667	0	0.0011111	0	0	0.020556	0	0.0044444	0	0.022222	0.012222	0.00055556	0.031667
	0.0519445	0	0.0011111	0	0	0.020556	0	0.0044444	0	0.022222	0.012222	0.00055556	0.031667
	0.0522222	0	0.0011111	0	0	0.020556	0	0.0044444	0	0.022222	0.012222	0.00055556	0.031667
	0.0525	0	0.0011111	0	0	0.020556	0	0.0044444	0	0.022222	0.012222	0.00055556	0.031667
	0.0527778	0	0.0011111	0	0	0.020556	0	0.0044444	0	0.022222	0.012222	0.00055556	0.031667
	0.0530556	0	0.0011111	0	0	0.020556	0	0.0044444	0	0.022222	0.012222	0.00055556	0.031667
	0.0533333	0	0.0011111	0	0	0.020556	0	0.0044444	0	0.022222	0.012222	0.00055556	0.031667
	0.0536111	0	0.0011111	0	0	0.020556	0	0.0044444	0	0.022222	0.012222	0.00055556	0.031667
	0.0538889	0	0.0011111	0	0	0.020556	0	0.0044444	0	0.022222	0.012222	0.00055556	0.031667
	0.0541667	0	0.0011111	0	0	0.020556	0	0.0044444	0	0.022222	0.012222	0.00055556	0.031667
	0.0544444	0	0.0011111	0	0	0.020556	0	0.0044444	0	0.022222	0.012222	0.00055556	0.031667
	0.0547222	0	0.0011111	0	0	0.020556	0	0.0044444	0	0.022778	0.012222	0.00055556	0.031667
	0.055	0	0.0011111	0	0	0.020556	0	0.0044444	0	0.022778	0.012222	0.00055556	0.031667
	0.0552778	0	0.0011111	0	0	0.020556	0	0.0044444	0	0.022778	0.012222	0.00055556	0.031667
	0.0555556	0	0.0011111	0	0	0.020556	0	0.0044444	0	0.022778	0.012222	0.00055556	0.031667
	0.0558333	0	0.0011111	0	0	0.020556	0	0.0044444	0	0.022778	0.012222	0.00055556	0.031667
	0.0561111	0	0.0011111	0	0	0.020556	0	0.0044444	0	0.022778	0.012222	0.00055556	0.031667
	0.0563889	0	0.0011111	0	0	0.020556	0	0.0044444	0	0.022778	0.012222	0.00055556	0.031667
	0.0566667	0	0.0011111	0	0	0.020556	0	0.0044444	0	0.022778	0.012222	0.00055556	0.031667
	0.0569445	0	0.0011111	0	0	0.020556	0	0.0044444	0	0.022778	0.012222	0.00055556	0.031667
	0.0572222	0	0.0011111	0	0	0.020556	0	0.0044444	0	0.022778	0.012222	0.00055556	0.031667
	0.0575	0	0.0011111	0	0	0.020556	0	0.0044444	0	0.022778	0.012222	0.00055556	0.031667
	0.0577778	0	0.0011111	0	0	0.020556	0	0.0044444	0	0.022778	0.012222	0.00055556	0.031667
	0.0580556	0	0.0011111	0	0	0.020556	0	0.0044444	0	0.022778	0.012222	0.00055556	0.031667
	0.0583333	0	0.0011111	0	0	0.020556	0	0.0044444	0	0.022778	0.012222	0.00055556	0.031667
	0.0586111	0	0.0011111	0	0	0.020556	0	0.0044444	0	0.022778	0.012222	0.00055556	0.031667
	0.0588889	0	0.0011111	0	0	0.020556	0	0.0044444	0	0.022778	0.012222	0.00055556	0.031667
	0.0591667	0	0.0011111	0	0	0.020556	0	0.0044444	0	0.022778	0.012222	0.00055556	0.031667
	0.0594444	0	0.0011111	0	0	0.020556	0	0.0044444	0	0.023333	0.012222	0.00055556	0.031667
	0.0597222	0	0.0011111	0	0	0.020556	0	0.0044444	0	0.023333	0.012778	0.00055556	0.031667
	0.06	0	0.0011111	0	0	0.020556	0	0.0044444	0	0.023333	0.012778	0.00055556	0.031667
	0.0602778	0	0.0011111	0	0	0.020556	0	0.0044444	0	0.023333	0.012778	0.00055556	0.031667
	0.0605556	0	0.0011111	0	0	0.020556	0	0.0044444	0	0.023333	0.012778	0.00055556	0.031667
	0.0608333	0	0.0011111	0	0	0.020556	0	0.0044444	0	0.023333	0.012778	0.00055556	0.031667
	0.0611111	0	0.0011111	0	0	0.020556	0	0.0044444	0	0.023333	0.012778	0.00055556	0.031667
	0.0613889	0	0.0011111	0	0	0.020556	0	0.0044444	0	0.023333	0.012778	0.00055556	0.031667
	0.0616667	0	0.0011111	0	0	0.020556	0	0.0044444	0	0.023333	0.012778	0.00055556	0.031667
	0.0619444	0	0.0011111	0	0	0.020556	0	0.0044444	0	0.023333	0.012778	0.00055556	0.031667
	0.0622222	0	0.0011111	0	0	0.020556	0	0.0044444	0	0.023333	0.012778	0.00055556	0.031667
	0.0625	0	0.0011111	0	0	0.020556	0	0.0044444	0	0.023333	0.012778	0.00055556	0.031667
	0.0627778	0	0.0011111	0	0	0.020556	0	0.0044444	0	0.023333	0.012778	0.00055556	0.031667
	0.0630556	0	0.0011111	0	0	0.020556	0	0.0044444	0	0.023333	0.012778	0.00055556	0.031667
	0.0633333	0	0.0011111	0	0	0.020556	0	0.0044444	0	0.023333	0.012778	0.00055556	0.031667
	0.0636111	0	0.0011111	0	0	0.020556	0	0.0044444	0	0.023333	0.012778	0.00055556	0.031667
	0.0638889	0	0.0011111	0	0	0.020556	0	0.0044444	0	0.023333	0.012778	0.00055556	0.031667
	0.0641667	0	0.0011111	0	0	0.020556	0	0.0044444	0	0.023333	0.012778	0.00055556	0.031667
	0.0644445	0	0.0011111	0	0	0.020556	0	0.0044444	0	0.023333	0.012778	0.00055556	0.031667
	0.0647222	0	0.0011111	0	0	0.020556	0	0.0044444	0	0.023333	0.012778	0.00055556	0.031667
	0.065	0	0.0011111	0	0	0.020556	0	0.0044444	0	0.023333	0.012778	0.00055556	0.031667
	0.0652778	0	0.0011111	0	0	0.020556	0	0.0044444	0	0.023333	0.012778	0.00055556	0.031667
	0.0655556	0	0.0011111	0	0	0.020556	0	0.0044444	0	0.023333	0.012778	0.00055556	0.031667
	0.0658333	0	0.0011111	0	0	0.020556	0	0.0044444	0	0.023333	0.012778	0.00055556	0.031667
	0.0661111	0	0.0011111	0	0	0.020556	0	0.0044444	0	0.023333	0.012778	0.00055556	0.031667
	0.0663889	0	0.0011111	0	0	0.020556	0	0.0044444	0	0.023333	0.012778	0.00055556	0.031667
	0.0666667	0	0.0011111	0	0	0.020556	0	0.0044444	0	0.023333	0.012778	0.00055556	0.031667
	0.0669444	0	0.0011111	0	0	0.020556	0	0.0044444	0	0.023333	0.012778	0.00055556	0.031667
	0.0672222	0	0.0011111	0	0	0.020556	0	0.0044444	0	0.023333	0.012778	0.00055556	0.031667
	0.0675	0	0.0011111	0	0	0.020556	0	0.0044444	0	0.023333	0.012778	0.00055556	0.031667
	0.0677778	0	0.0011111	0	0	0.020556	0	0.0044444	0	0.023333	0.012778	0.00055556	0.031667
	0.0680556	0	0.0011111	0	0	0.020556	0	0.0044444	0	0.023333	0.012778	0.00055556	0.031667
	0.0683333	0	0.0011111	0	0	0.020556	0	0.0044444	0	0.022778	0.012778	0.00055556	0.031667
	0.0686111	0	0.0011111	0	0	0.020556	0	0.0044444	0	0.022778	0.012778	0.00055556	0.031667
	0.0688889	0	0.0011111	0	0	0.020556	0	0.0044444	0	0.022778	0.012778	0.00055556	0.031667
	0.0691667	0	0.0011111	0	0	0.020556	0	0.0044444	0	0.022778	0.012778	0.00055556	0.031667
	0.0694444	0	0.0011111	0	0	0.020556	0	0.0044444	0	0.022778	0.012778	0.00055556	0.031667
	0.0697222	0	0.0011111	0	0	0.020556	0	0.0044444	0	0.022778	0.012778	0.00055556	0.031667
	0.07	0	0.0011111	0	0	0.020556	0	0.0044444	0	0.022778	0.012778	0.00055556	0.031667
	0.0702778	0	0.0011111	0	0	0.020556	0	0.0044444	0	0.022778	0.012778	0.00055556	0.031667
	0.0705555	0	0.0011111	0	0	0.020556	0	0.0044444	0	0.022778	0.012778	0.00055556	0.031667
	0.0708333	0	0.0011111	0	0	0.020556	0	0.0044444	0	0.022778	0.012778	0.00055556	0.031667
	0.0711111	0	0.0011111	0	0	0.020556	0	0.0044444	0	0.022778	0.012778	0.00055556	0.031667
	0.0713889	0	0.0011111	0	0	0.020556	0	0.0044444	0	0.022778	0.012778	0.00055556	0.031667
	0.0716667	0	0.0011111	0	0	0.020556	0	0.0044444	0	0.022778	0.012778	0.00055556	0.031667
	0.0719444	0	0.0011111	0	0	0.020556	0	0.0044444	0	0.023333	0.012778	0.00055556	0.031667
	0.0722222	0	0.0011111	0	0	0.020556	0	0.0044444	0	0.023889	0.012778	0.00055556	0.031667
	0.0725	0	0.0011111	0	0	0.020556	0	0.0044444	0	0.024444	0.012778	0.00055556	0.031667
	0.0727778	0	0.0011111	0	0	0.020556	0	0.0044444	0	0.025	0.012778	0.00055556	0.031667
	0.0730556	0	0.0011111	0	0	0.020556	0	0.0044444	0	0.025556	0.012778	0.00055556	0.031667
	0.0733333	0	0.0011111	0	0	0.020556	0	0.0044444	0	0.025556	0.012778	0.00055556	0.031667
	0.0736111	0	0.0011111	0	0	0.020556	0	0.0044444	0	0.025556	0.012778	0.00055556	0.031667
	0.0738889	0	0.0011111	0	0	0.020556	0	0.0044444	0	0.025556	0.012778	0.00055556	0.031667
	0.0741667	0	0.0011111	0	0	0.020556	0	0.0044444	0	0.025556	0.012778	0.00055556	0.031667
	0.0744444	0	0.0011111	0	0	0.020556	0	0.0044444	0	0.025556	0.012778	0.00055556	0.031667
	0.0747222	0	0.0011111	0	0	0.020556	0	0.0044444	0	0.025556	0.012778	0.00055556	0.031667
	0.075	0	0.0011111	0	0	0.020556	0	0.0044444	0	0.025556	0.012778	0.00055556	0.031667
	0.0752778	0	0.0011111	0	0	0.020556	0	0.0044444	0	0.026111	0.012778	0.00055556	0.031667
	0.0755556	0	0.0011111	0	0	0.020556	0	0.0044444	0	0.026111	0.012778	0.00055556	0.031667
	0.0758333	0	0.0011111	0	0	0.020556	0	0.0044444	0	0.026111	0.012778	0.00055556	0.031667
	0.0761111	0	0.0011111	0	0	0.020556	0	0.0044444	0	0.026667	0.012778	0.00055556	0.031667
	0.0763889	0	0.0011111	0	0	0.020556	0	0.0044444	0	0.026667	0.012778	0.00055556	0.031667
	0.0766667	0	0.0011111	0	0	0.020556	0	0.0044444	0	0.026667	0.012778	0.00055556	0.031667
	0.0769444	0	0.0011111	0	0	0.020556	0	0.0044444	0	0.026667	0.012778	0.00055556	0.031667
	0.0772222	0	0.0011111	0	0	0.020556	0	0.0044444	0	0.026667	0.012778	0.00055556	0.031667
	0.0775	0	0.0011111	0	0	0.020556	0	0.0044444	0	0.026667	0.012778	0.00055556	0.031111
	0.0777778	0	0.0011111	0	0	0.020556	0	0.0044444	0	0.026667	0.012778	0.00055556	0.031111
	0.0780556	0	0.0011111	0	0	0.020556	0	0.0044444	0	0.026667	0.012778	0.00055556	0.031111
	0.0783333	0	0.0011111	0	0	0.020556	0	0.0044444	0	0.026667	0.012778	0.00055556	0.031111
	0.0786111	0	0.0011111	0	0	0.020556	0	0.0044444	0	0.026667	0.012778	0.00055556	0.031111
	0.0788889	0	0.0011111	0	0	0.020556	0	0.0044444	0	0.027222	0.012778	0.00055556	0.031111
	0.0791667	0	0.0011111	0	0	0.020556	0	0.0044444	0	0.027778	0.012778	0.00055556	0.031111
	0.0794444	0	0.0011111	0	0	0.020556	0	0.0044444	0	0.027778	0.012778	0.00055556	0.031111
	0.0797222	0	0.0011111	0	0	0.020556	0	0.0044444	0	0.027778	0.012778	0.00055556	0.030556
	0.08	0	0.0011111	0	0	0.020556	0	0.0044444	0	0.027778	0.012778	0.00055556	0.030556
	0.0802778	0	0.0011111	0	0	0.020556	0	0.0044444	0	0.027778	0.012778	0.00055556	0.030556
	0.0805556	0	0.0011111	0	0	0.020556	0	0.0044444	0	0.027778	0.012778	0.00055556	0.030556
	0.0808333	0	0.0011111	0	0	0.020556	0	0.0044444	0	0.027778	0.012778	0.00055556	0.030556
	0.0811111	0	0.0011111	0	0	0.020556	0	0.0044444	0	0.027778	0.012778	0.00055556	0.030556
	0.0813889	0	0.0011111	0	0	0.020556	0	0.0044444	0	0.027778	0.012778	0.00055556	0.030556
	0.0816667	0	0.0011111	0	0	0.020556	0	0.0044444	0	0.027778	0.012778	0.00055556	0.030556
	0.0819444	0	0.0011111	0	0	0.020556	0	0.0044444	0	0.027778	0.012778	0.00055556	0.030556
	0.0822222	0	0.0011111	0	0	0.020556	0	0.0044444	0	0.027778	0.012778	0.00055556	0.030556
	0.0825	0	0.0011111	0	0	0.020556	0	0.0044444	0	0.027778	0.012778	0.00055556	0.030556
	0.0827778	0	0.0011111	0	0	0.020556	0	0.0044444	0	0.027778	0.012778	0.00055556	0.030556
	0.0830556	0	0.0011111	0	0	0.020556	0	0.0044444	0	0.027778	0.012778	0.00055556	0.030556
	0.0833333	0	0.0011111	0	0	0.020556	0	0.0044444	0	0.027778	0.012778	0.00055556	0.030556
	0.0836111	0	0.0011111	0	0	0.020556	0	0.0044444	0	0.027778	0.012778	0.00055556	0.030556
	0.0838889	0	0.0011111	0	0	0.020556	0	0.0044444	0	0.027778	0.012778	0.00055556	0.030556
	0.0841667	0	0.0011111	0	0	0.020556	0	0.0044444	0	0.027778	0.012778	0.00055556	0.030556
	0.0844444	0	0.0011111	0	0	0.020556	0	0.0044444	0	0.027778	0.012778	0.00055556	0.030556
	0.0847222	0	0.0011111	0	0	0.020556	0	0.0044444	0	0.027778	0.012778	0.00055556	0.030556
	0.085	0	0.0011111	0	0	0.020556	0	0.0044444	0	0.027778	0.012778	0.00055556	0.030556
	0.0852778	0	0.0011111	0	0	0.020556	0	0.0044444	0	0.028333	0.012778	0.00055556	0.030556
	0.0855555	0	0.0011111	0	0	0.020556	0	0.0044444	0	0.028333	0.012778	0.00055556	0.030556
	0.0858333	0	0.0011111	0	0	0.020556	0	0.0044444	0	0.028333	0.012778	0.00055556	0.030556
	0.0861111	0	0.0011111	0	0	0.020556	0	0.0044444	0	0.028333	0.012778	0.00055556	0.030556
	0.0863889	0	0.0011111	0	0	0.020556	0	0.0044444	0	0.028333	0.012778	0.00055556	0.030556
	0.0866667	0	0.0011111	0	0	0.020556	0	0.0044444	0	0.028333	0.012778	0.00055556	0.030556
	0.0869445	0	0.0011111	0	0	0.020556	0	0.0044444	0	0.028333	0.012778	0.00055556	0.030556
	0.0872222	0	0.0011111	0	0	0.020556	0	0.0044444	0	0.028333	0.012778	0.00055556	0.030556
	0.0875	0	0.0011111	0	0	0.020556	0	0.0044444	0	0.028333	0.012778	0.00055556	0.030556
	0.0877778	0	0.0011111	0	0	0.020556	0	0.0044444	0	0.028333	0.012778	0.00055556	0.030556
	0.0880556	0	0.0011111	0	0	0.020556	0	0.0044444	0	0.028333	0.012778	0.00055556	0.030556
	0.0883333	0	0.0011111	0	0	0.020556	0	0.0044444	0	0.028333	0.012778	0.00055556	0.030556
	0.0886111	0	0.0011111	0	0	0.020556	0	0.0044444	0	0.028333	0.012778	0.00055556	0.030556
	0.0888889	0	0.0011111	0	0	0.020556	0	0.0044444	0	0.028333	0.012778	0.00055556	0.030556
	0.0891667	0	0.0011111	0	0	0.020556	0	0.0044444	0	0.028333	0.012778	0.00055556	0.03
	0.0894444	0	0.0011111	0	0	0.020556	0	0.0044444	0	0.028889	0.012778	0.00055556	0.03
	0.0897222	0	0.0011111	0	0	0.020556	0	0.0044444	0	0.028889	0.012778	0.00055556	0.03
	0.09	0	0.0011111	0	0	0.020556	0	0.0044444	0	0.028889	0.012778	0.00055556	0.03
	0.0902778	0	0.0011111	0	0	0.020556	0	0.0044444	0	0.028889	0.012778	0.00055556	0.03
	0.0905556	0	0.0011111	0	0	0.020556	0	0.0044444	0	0.028889	0.012778	0.00055556	0.03
	0.0908333	0	0.0011111	0	0	0.020556	0	0.0044444	0	0.028889	0.012778	0.00055556	0.03
	0.0911111	0	0.0011111	0	0	0.020556	0	0.0044444	0	0.028889	0.012778	0.00055556	0.03
	0.0913889	0	0.0011111	0	0	0.020556	0	0.0044444	0	0.028889	0.012778	0.00055556	0.03
	0.0916667	0	0.0011111	0	0	0.020556	0	0.0044444	0	0.028889	0.012778	0.00055556	0.03
	0.0919444	0	0.0011111	0	0	0.020556	0	0.0044444	0	0.028889	0.012778	0.00055556	0.03
	0.0922222	0	0.0011111	0	0	0.020556	0	0.0044444	0	0.028889	0.012778	0.00055556	0.03
	0.0925	0	0.0011111	0	0	0.020556	0	0.0044444	0	0.028889	0.012778	0.00055556	0.03
	0.0927778	0	0.0011111	0	0	0.020556	0	0.0044444	0	0.028889	0.012778	0.00055556	0.03
	0.0930556	0	0.0011111	0	0	0.020556	0	0.0044444	0	0.028889	0.012778	0.00055556	0.03
	0.0933333	0	0.0011111	0	0	0.020556	0	0.0044444	0	0.028889	0.012778	0.00055556	0.03
	0.0936111	0	0.0011111	0	0	0.020556	0	0.0044444	0	0.028889	0.012778	0.00055556	0.03
	0.0938889	0	0.0011111	0	0	0.020556	0	0.0044444	0	0.028889	0.012778	0.00055556	0.03
	0.0941667	0	0.0011111	0	0	0.020556	0	0.0044444	0	0.028889	0.012778	0.00055556	0.03
	0.0944444	0	0.0011111	0	0	0.020556	0	0.0044444	0	0.028889	0.012778	0.00055556	0.03
	0.0947222	0	0.0011111	0	0	0.020556	0	0.0044444	0	0.028889	0.012778	0.00055556	0.03
	0.095	0	0.0011111	0	0	0.020556	0	0.0044444	0	0.028889	0.012778	0.00055556	0.03
	0.0952778	0	0.0011111	0	0	0.020556	0	0.0044444	0	0.028889	0.012778	0.00055556	0.03
	0.0955556	0	0.0011111	0	0	0.020556	0	0.0044444	0	0.028889	0.012778	0.00055556	0.03
	0.0958333	0	0.0011111	0	0	0.020556	0	0.0044444	0	0.028889	0.012778	0.00055556	0.03
	0.0961111	0	0.0011111	0	0	0.020556	0	0.0044444	0	0.028889	0.012778	0.00055556	0.03
	0.0963889	0	0.0011111	0	0	0.020556	0	0.0044444	0	0.028889	0.012778	0.00055556	0.03
	0.0966667	0	0.0011111	0	0	0.020556	0	0.0044444	0	0.028889	0.012778	0.00055556	0.03
	0.0969444	0	0.0011111	0	0	0.020556	0	0.0044444	0	0.028889	0.012778	0.00055556	0.03
	0.0972222	0	0.0011111	0	0	0.020556	0	0.0044444	0	0.028889	0.012778	0.00055556	0.03
	0.0975	0	0.0011111	0	0	0.020556	0	0.0044444	0	0.028889	0.012778	0.00055556	0.03
	0.0977778	0	0.0011111	0	0	0.020556	0	0.0044444	0	0.028889	0.012778	0.00055556	0.03
	0.0980556	0	0.0011111	0	0	0.020556	0	0.0044444	0	0.028889	0.012778	0.00055556	0.03
	0.0983333	0	0.0011111	0	0	0.020556	0	0.0044444	0	0.028889	0.012778	0.00055556	0.03
	0.0986111	0	0.0011111	0	0	0.020556	0	0.0044444	0	0.028889	0.012778	0.00055556	0.03
	0.0988889	0	0.0011111	0	0	0.020556	0	0.0044444	0	0.028889	0.012778	0.00055556	0.03
	0.0991667	0	0.0011111	0	0	0.020556	0	0.0044444	0	0.028889	0.012778	0.00055556	0.03
	0.0994444	0	0.0011111	0	0	0.020556	0	0.0044444	0	0.028889	0.012778	0.00055556	0.03
	0.0997222	0	0.0011111	0	0	0.020556	0	0.0044444	0	0.028889	0.012778	0.00055556	0.03
	0.1	0	0.0011111	0	0	0.020556	0	0.0044444	0	0.028889	0.012778	0.00055556	0.03
	0.100278	0	0.0011111	0	0	0.020556	0	0.0044444	0	0.028889	0.012778	0.00055556	0.03
	0.100556	0	0.0011111	0	0	0.020556	0	0.0044444	0	0.028889	0.012778	0.00055556	0.03
	0.100833	0	0.0011111	0	0	0.020556	0	0.0044444	0	0.028889	0.012778	0.00055556	0.03
	0.101111	0	0.0011111	0	0	0.020556	0	0.0044444	0	0.028889	0.012778	0.00055556	0.03
	0.101389	0	0.0011111	0	0	0.020556	0	0.0044444	0	0.028889	0.012778	0.00055556	0.03
	0.101667	0	0.0011111	0	0	0.020556	0	0.0044444	0	0.028889	0.012778	0.00055556	0.03
	0.101944	0	0.0011111	0	0	0.020556	0	0.0044444	0	0.028889	0.012778	0.00055556	0.03
	0.102222	0	0.0011111	0	0	0.020556	0	0.0044444	0	0.028889	0.012778	0.00055556	0.03
	0.1025	0	0.0011111	0	0	0.020556	0	0.0044444	0	0.028889	0.012778	0.00055556	0.03
	0.102778	0	0.0011111	0	0	0.020556	0	0.0044444	0	0.028889	0.012778	0.00055556	0.03
	0.103056	0	0.0011111	0	0	0.020556	0	0.0044444	0	0.028889	0.012778	0.00055556	0.03
	0.103333	0	0.0011111	0	0	0.020556	0	0.0044444	0	0.028889	0.012778	0.00055556	0.03
	0.103611	0	0.0011111	0	0	0.020556	0	0.0044444	0	0.028889	0.012778	0.00055556	0.03
	0.103889	0	0.0011111	0	0	0.020556	0	0.0044444	0	0.028889	0.012778	0.00055556	0.03
	0.104167	0	0.0011111	0	0	0.020556	0	0.0044444	0	0.028889	0.012778	0.00055556	0.03
	0.104444	0	0.0011111	0	0	0.020556	0	0.0044444	0	0.028889	0.012778	0.00055556	0.03
	0.104722	0	0.0011111	0	0	0.020556	0	0.0044444	0	0.028889	0.012778	0.00055556	0.03
	0.105	0	0.0011111	0	0	0.020556	0	0.0044444	0	0.028889	0.012778	0.00055556	0.03
	0.105278	0	0.0011111	0	0	0.020556	0	0.0044444	0	0.028889	0.012778	0.00055556	0.03
	0.105556	0	0.0011111	0	0	0.020556	0	0.0044444	0	0.028889	0.012778	0.00055556	0.03
	0.105833	0	0.0011111	0	0	0.020556	0	0.0044444	0	0.028889	0.012778	0.00055556	0.03
	0.106111	0	0.0011111	0	0	0.020556	0	0.0044444	0	0.028889	0.012778	0.00055556	0.03
	0.106389	0	0.0011111	0	0	0.020556	0	0.0044444	0	0.028889	0.012778	0.00055556	0.03
	0.106667	0	0.0011111	0	0	0.020556	0	0.0044444	0	0.028889	0.012778	0.00055556	0.03
	0.106944	0	0.0011111	0	0	0.020556	0	0.0044444	0	0.028889	0.012778	0.00055556	0.03
	0.107222	0	0.0011111	0	0	0.020556	0	0.0044444	0	0.028889	0.012778	0.00055556	0.03
	0.1075	0	0.0011111	0	0	0.020556	0	0.0044444	0	0.028889	0.012778	0.00055556	0.03
	0.107778	0	0.0011111	0	0	0.020556	0	0.0044444	0	0.028889	0.012778	0.00055556	0.03
	0.108056	0	0.0011111	0	0	0.020556	0	0.0044444	0	0.028889	0.012778	0.00055556	0.03
	0.108333	0	0.0011111	0	0	0.020556	0	0.0044444	0	0.028889	0.012778	0.00055556	0.03
	0.108611	0	0.0011111	0	0	0.020556	0	0.0044444	0	0.028889	0.012778	0.00055556	0.03
	0.108889	0	0.0011111	0	0	0.020556	0	0.0044444	0	0.028889	0.012778	0.00055556	0.03
	0.109167	0	0.0011111	0	0	0.020556	0	0.0044444	0	0.028889	0.012778	0.00055556	0.03
	0.109445	0	0.0011111	0	0	0.020556	0	0.0044444	0	0.028889	0.012778	0.00055556	0.03
	0.109722	0	0.0011111	0	0	0.020556	0	0.0044444	0	0.028889	0.012778	0.00055556	0.03
	0.11	0	0.0011111	0	0	0.020556	0	0.0044444	0	0.028889	0.012778	0.00055556	0.03
	0.110278	0	0.0011111	0	0	0.020556	0	0.0044444	0	0.028889	0.012778	0.00055556	0.03
	0.110556	0	0.0011111	0	0	0.020556	0	0.0044444	0	0.028889	0.012778	0.00055556	0.03
	0.110833	0	0.0011111	0	0	0.02	0	0.0044444	0	0.028889	0.012778	0.00055556	0.03
	0.111111	0	0.0011111	0	0	0.019444	0	0.0044444	0	0.028889	0.012778	0.00055556	0.03
	0.111389	0	0.0011111	0	0	0.019444	0	0.0044444	0	0.028889	0.012778	0.00055556	0.03
	0.111667	0	0.0011111	0	0	0.019444	0	0.0044444	0	0.028889	0.012778	0.00055556	0.03
	0.111944	0	0.0011111	0	0	0.019444	0	0.0044444	0	0.028889	0.012778	0.00055556	0.03
	0.112222	0	0.0011111	0	0	0.019444	0	0.0044444	0	0.028889	0.012778	0.00055556	0.03
	0.1125	0	0.0011111	0	0	0.019444	0	0.0044444	0	0.028889	0.012778	0.00055556	0.03
	0.112778	0	0.0011111	0	0	0.019444	0	0.0044444	0	0.028889	0.012778	0.00055556	0.03
	0.113056	0	0.0011111	0	0	0.019444	0	0.0044444	0	0.028889	0.012778	0.00055556	0.03
	0.113333	0	0.0011111	0	0	0.019444	0	0.0044444	0	0.028889	0.012778	0.00055556	0.03
	0.113611	0	0.0011111	0	0	0.019444	0	0.0044444	0	0.028889	0.012778	0.00055556	0.03
	0.113889	0	0.0011111	0	0	0.019444	0	0.0044444	0	0.028889	0.012778	0.00055556	0.03
	0.114167	0	0.0011111	0	0	0.019444	0	0.0044444	0	0.028889	0.012778	0.00055556	0.03
	0.114444	0	0.0011111	0	0	0.019444	0	0.0044444	0	0.028889	0.012778	0.00055556	0.03
	0.114722	0	0.0011111	0	0	0.019444	0	0.0044444	0	0.028889	0.012778	0.00055556	0.03
	0.115	0	0.0011111	0	0	0.019444	0	0.0044444	0	0.028889	0.012778	0.00055556	0.03
	0.115278	0	0.0011111	0	0	0.019444	0	0.0044444	0	0.028889	0.012778	0.00055556	0.03
	0.115556	0	0.0011111	0	0	0.019444	0	0.0044444	0	0.028889	0.012778	0.00055556	0.029444
	0.115833	0	0.0011111	0	0	0.019444	0	0.0044444	0	0.028889	0.012778	0.00055556	0.029444
	0.116111	0	0.0011111	0	0	0.019444	0	0.0044444	0	0.028889	0.012778	0.00055556	0.029444
	0.116389	0	0.0011111	0	0	0.019444	0	0.0044444	0	0.028889	0.012778	0.00055556	0.029444
	0.116667	0	0.0011111	0	0	0.019444	0	0.0044444	0	0.028889	0.012778	0.00055556	0.029444
	0.116945	0	0.0011111	0	0	0.019444	0	0.0044444	0	0.028889	0.012778	0.00055556	0.029444
	0.117222	0	0.0011111	0	0	0.019444	0	0.0044444	0	0.028889	0.012778	0.00055556	0.029444
	0.1175	0	0.0011111	0	0	0.019444	0	0.0044444	0	0.028889	0.012778	0.00055556	0.029444
	0.117778	0	0.0011111	0	0	0.019444	0	0.0044444	0	0.028889	0.012778	0.00055556	0.029444
	0.118056	0	0.0011111	0	0	0.019444	0	0.0044444	0	0.028889	0.012778	0.00055556	0.029444
	0.118333	0	0.0011111	0	0	0.019444	0	0.0044444	0	0.028889	0.012778	0.00055556	0.029444
	0.118611	0	0.0011111	0	0	0.019444	0	0.0044444	0	0.028889	0.012778	0.00055556	0.029444
	0.118889	0	0.0011111	0	0	0.019444	0	0.0044444	0	0.028889	0.012778	0.00055556	0.029444
	0.119167	0	0.0011111	0	0	0.019444	0	0.0044444	0	0.028889	0.012778	0.00055556	0.029444
	0.119444	0	0.0011111	0	0	0.019444	0	0.0044444	0	0.028889	0.012778	0.00055556	0.029444
	0.119722	0	0.0011111	0	0	0.019444	0	0.0044444	0	0.028889	0.012778	0.00055556	0.029444
	0.12	0	0.0011111	0	0	0.019444	0	0.0044444	0	0.028889	0.012778	0.00055556	0.029444
	0.120278	0	0.0011111	0	0	0.019444	0	0.0044444	0	0.028889	0.012778	0.00055556	0.029444
	0.120556	0	0.0011111	0	0	0.019444	0	0.0044444	0	0.028889	0.012778	0.00055556	0.029444
	0.120833	0	0.0011111	0	0	0.019444	0	0.0044444	0	0.028889	0.012778	0.00055556	0.029444
	0.121111	0	0.0011111	0	0	0.019444	0	0.0044444	0	0.028889	0.012778	0.00055556	0.029444
	0.121389	0	0.0011111	0	0	0.019444	0	0.0044444	0	0.028889	0.012778	0.00055556	0.029444
	0.121667	0	0.0011111	0	0	0.019444	0	0.0044444	0	0.028889	0.012778	0.00055556	0.029444
	0.121944	0	0.0011111	0	0	0.019444	0	0.0044444	0	0.028889	0.012778	0.00055556	0.029444
	0.122222	0	0.0011111	0	0	0.019444	0	0.0044444	0	0.028889	0.012778	0.00055556	0.029444
	0.1225	0	0.0011111	0	0	0.019444	0	0.0044444	0	0.028889	0.012778	0.00055556	0.029444
	0.122778	0	0.0011111	0	0	0.019444	0	0.0044444	0	0.028889	0.012778	0.00055556	0.029444
	0.123056	0	0.0011111	0	0	0.019444	0	0.0044444	0	0.028889	0.012778	0.00055556	0.029444
	0.123333	0	0.0011111	0	0	0.019444	0	0.0044444	0	0.028889	0.012778	0.00055556	0.029444
	0.123611	0	0.0011111	0	0	0.019444	0	0.0044444	0	0.028889	0.012778	0.00055556	0.029444
	0.123889	0	0.0011111	0	0	0.019444	0	0.0044444	0	0.028889	0.012778	0.00055556	0.029444
	0.124167	0	0.0011111	0	0	0.019444	0	0.0044444	0	0.028889	0.012778	0.00055556	0.029444
	0.124444	0	0.0011111	0	0	0.019444	0	0.0044444	0	0.028889	0.012778	0.00055556	0.029444
	0.124722	0	0.0011111	0	0	0.019444	0	0.0044444	0	0.028889	0.012778	0.00055556	0.029444
	0.125	0	0.0011111	0	0	0.019444	0	0.0044444	0	0.028889	0.012778	0.00055556	0.029444
	0.125278	0	0.0011111	0	0	0.019444	0	0.0044444	0	0.028889	0.012778	0.00055556	0.029444
	0.125556	0	0.0011111	0	0	0.019444	0	0.0044444	0	0.028889	0.012778	0.00055556	0.029444
	0.125833	0	0.0011111	0	0	0.019444	0	0.0044444	0	0.028889	0.012778	0.00055556	0.029444
	0.126111	0	0.0011111	0	0	0.019444	0	0.0044444	0	0.028889	0.012778	0.00055556	0.029444
	0.126389	0	0.0011111	0	0	0.019444	0	0.0044444	0	0.028889	0.012778	0.00055556	0.029444
	0.126667	0	0.0011111	0	0	0.019444	0	0.0044444	0	0.028889	0.012778	0.00055556	0.029444
	0.126944	0	0.0011111	0	0	0.019444	0	0.0044444	0	0.028889	0.012778	0.00055556	0.029444
	0.127222	0	0.0011111	0	0	0.019444	0	0.0044444	0	0.028889	0.012778	0.00055556	0.029444
	0.1275	0	0.0011111	0	0	0.019444	0	0.0044444	0	0.028889	0.012778	0.00055556	0.029444
	0.127778	0	0.0011111	0	0	0.019444	0	0.0044444	0	0.028889	0.012778	0.00055556	0.029444
	0.128056	0	0.0011111	0	0	0.019444	0	0.0044444	0	0.028889	0.012778	0.00055556	0.029444
	0.128333	0	0.0011111	0	0	0.019444	0	0.0044444	0	0.028889	0.012778	0.00055556	0.029444
	0.128611	0	0.0011111	0	0	0.019444	0	0.0044444	0	0.028889	0.012778	0.00055556	0.029444
	0.128889	0	0.0011111	0	0	0.019444	0	0.0044444	0	0.028889	0.012778	0.00055556	0.029444
	0.129167	0	0.0011111	0	0	0.019444	0	0.0044444	0	0.028889	0.012778	0.00055556	0.029444
	0.129444	0	0.0011111	0	0	0.019444	0	0.0044444	0	0.028889	0.012778	0.00055556	0.029444
	0.129722	0	0.0011111	0	0	0.019444	0	0.0044444	0	0.028889	0.012778	0.00055556	0.029444
	0.13	0	0.0011111	0	0	0.019444	0	0.0044444	0	0.028889	0.012778	0.00055556	0.029444
	0.130278	0	0.0011111	0	0	0.019444	0	0.0044444	0	0.028889	0.012778	0.00055556	0.029444
	0.130556	0	0.0011111	0	0	0.019444	0	0.0044444	0	0.028889	0.012778	0.00055556	0.029444
	0.130833	0	0.0011111	0	0	0.019444	0	0.0044444	0	0.028889	0.012778	0.00055556	0.029444
	0.131111	0	0.0011111	0	0	0.019444	0	0.0044444	0	0.028889	0.012778	0.00055556	0.029444
	0.131389	0	0.0011111	0	0	0.019444	0	0.0044444	0	0.028889	0.012778	0.00055556	0.029444
	0.131667	0	0.0011111	0	0	0.019444	0	0.0044444	0	0.028889	0.012778	0.00055556	0.029444
	0.131944	0	0.0011111	0	0	0.019444	0	0.0044444	0	0.028889	0.012778	0.00055556	0.029444
	0.132222	0	0.0011111	0	0	0.019444	0	0.0044444	0	0.028889	0.012778	0.00055556	0.028889
	0.1325	0	0.0011111	0	0	0.019444	0	0.0044444	0	0.028889	0.012778	0.00055556	0.028889
	0.132778	0	0.0011111	0	0	0.019444	0	0.0044444	0	0.028889	0.012778	0.00055556	0.028889
	0.133056	0	0.0011111	0	0	0.019444	0	0.0044444	0	0.028889	0.012778	0.00055556	0.028889
	0.133333	0	0.0011111	0	0	0.019444	0	0.0044444	0	0.028889	0.012778	0.00055556	0.028889
	0.133611	0	0.0011111	0	0	0.019444	0	0.0044444	0	0.028889	0.012778	0.00055556	0.028889
	0.133889	0	0.0011111	0	0	0.019444	0	0.0044444	0	0.028889	0.012778	0.00055556	0.028889
	0.134167	0	0.0011111	0	0	0.019444	0	0.0044444	0	0.028889	0.012778	0.00055556	0.028889
	0.134444	0	0.0011111	0	0	0.019444	0	0.0044444	0	0.028889	0.012778	0.00055556	0.028889
	0.134722	0	0.0011111	0	0	0.019444	0	0.0044444	0	0.028889	0.012778	0.00055556	0.028889
	0.135	0	0.0011111	0	0	0.019444	0	0.0044444	0	0.028889	0.012778	0.00055556	0.028889
	0.135278	0	0.0011111	0	0	0.019444	0	0.0044444	0	0.028889	0.012778	0.00055556	0.028889
	0.135556	0	0.0011111	0	0	0.019444	0	0.0044444	0	0.028889	0.012778	0.00055556	0.028889
	0.135833	0	0.0011111	0	0	0.019444	0	0.0044444	0	0.028889	0.012778	0.00055556	0.028889
	0.136111	0	0.0011111	0	0	0.019444	0	0.0044444	0	0.028889	0.012778	0.00055556	0.028889
	0.136389	0	0.0011111	0	0	0.019444	0	0.0044444	0	0.028889	0.012778	0.00055556	0.028889
	0.136667	0	0.0011111	0	0	0.019444	0	0.0044444	0	0.028889	0.012778	0.00055556	0.028889
	0.136944	0	0.0011111	0	0	0.019444	0	0.0044444	0	0.028889	0.012778	0.00055556	0.028889
	0.137222	0	0.0011111	0	0	0.019444	0	0.0044444	0	0.028889	0.012778	0.00055556	0.028889
	0.1375	0	0.0011111	0	0	0.019444	0	0.0044444	0	0.028889	0.012778	0.00055556	0.028889
	0.137778	0	0.0011111	0	0	0.019444	0	0.0044444	0	0.028889	0.012778	0.00055556	0.028889
	0.138056	0	0.0011111	0	0	0.019444	0	0.0044444	0	0.028889	0.012778	0.00055556	0.028889
	0.138333	0	0.0011111	0	0	0.019444	0	0.0044444	0	0.028889	0.012778	0.00055556	0.028889
	0.138611	0	0.0011111	0	0	0.019444	0	0.0044444	0	0.028889	0.012778	0.00055556	0.028889
	0.138889	0	0.0011111	0	0	0.019444	0	0.0044444	0	0.028889	0.012778	0.00055556	0.028889
	0.139167	0	0.0011111	0	0	0.019444	0	0.0044444	0	0.028889	0.012778	0.00055556	0.028889
	0.139444	0	0.0011111	0	0	0.018889	0	0.0044444	0	0.028889	0.012778	0.00055556	0.028889
	0.139722	0	0.0011111	0	0	0.018333	0	0.0044444	0	0.028889	0.012778	0.00055556	0.028889
	0.14	0	0.0011111	0	0	0.017778	0	0.0044444	0	0.028889	0.012778	0.00055556	0.028889
	0.140278	0	0.0011111	0	0	0.017222	0	0.0044444	0	0.028889	0.012778	0.00055556	0.028889
	0.140556	0	0.0011111	0	0	0.016667	0	0.0044444	0	0.028889	0.012778	0.00055556	0.028889
	0.140833	0	0.0011111	0	0	0.016111	0	0.0044444	0	0.028889	0.012778	0.00055556	0.028889
	0.141111	0	0.0011111	0	0	0.015556	0	0.0044444	0	0.028889	0.012778	0.00055556	0.028889
	0.141389	0	0.0011111	0	0	0.015	0	0.0044444	0	0.028889	0.012778	0.00055556	0.028889
	0.141667	0	0.0011111	0	0	0.014444	0	0.0044444	0	0.028889	0.012778	0.00055556	0.028333
	0.141944	0	0.0011111	0	0	0.013889	0	0.0044444	0	0.028889	0.012778	0.00055556	0.028333
	0.142222	0	0.0011111	0	0	0.013333	0	0.0044444	0	0.028889	0.012778	0.00055556	0.028333
	0.1425	0	0.0011111	0	0	0.012778	0	0.0044444	0	0.028889	0.012778	0.00055556	0.028333
	0.142778	0	0.0011111	0	0	0.012778	0	0.0044444	0	0.028889	0.012778	0.00055556	0.028333
	0.143056	0	0.0011111	0	0	0.012778	0	0.0044444	0	0.028889	0.012778	0.00055556	0.028333
	0.143333	0	0.0011111	0	0	0.012778	0	0.0044444	0	0.028889	0.012778	0.00055556	0.028333
	0.143611	0	0.0011111	0	0	0.012778	0	0.0044444	0	0.028889	0.012778	0.00055556	0.028333
	0.143889	0	0.0011111	0	0	0.012778	0	0.0044444	0	0.028889	0.012778	0.00055556	0.028333
	0.144167	0	0.0011111	0	0	0.012778	0	0.0044444	0	0.028889	0.012778	0.00055556	0.028333
	0.144445	0	0.0011111	0	0	0.012778	0	0.0044444	0	0.028889	0.012778	0.00055556	0.028333
	0.144722	0	0.0011111	0	0	0.012778	0	0.0044444	0	0.028889	0.012778	0.00055556	0.028333
	0.145	0	0.0011111	0	0	0.012778	0	0.0044444	0	0.028889	0.012778	0.00055556	0.028333
	0.145278	0	0.0011111	0	0	0.012778	0	0.0044444	0	0.028889	0.012778	0.00055556	0.028333
	0.145556	0	0.0011111	0	0	0.012778	0	0.0044444	0	0.028889	0.012778	0.00055556	0.028333
	0.145833	0	0.0011111	0	0	0.012778	0	0.0044444	0	0.028889	0.012778	0.00055556	0.028333
	0.146111	0	0.0011111	0	0	0.012778	0	0.0044444	0	0.028889	0.012778	0.00055556	0.028333
	0.146389	0	0.0011111	0	0	0.012778	0	0.0044444	0	0.028889	0.012778	0.00055556	0.028333
	0.146667	0	0.0011111	0	0	0.012778	0	0.0044444	0	0.028889	0.012778	0.00055556	0.028333
	0.146945	0	0.0011111	0	0	0.012778	0	0.0044444	0	0.028889	0.012778	0.00055556	0.028333
	0.147222	0	0.0011111	0	0	0.012778	0	0.0044444	0	0.028889	0.012778	0.00055556	0.028333
	0.1475	0	0.0011111	0	0	0.012778	0	0.0044444	0	0.028889	0.012778	0.00055556	0.028333
	0.147778	0	0.0011111	0	0	0.012778	0	0.0044444	0	0.028889	0.012778	0.00055556	0.028333
	0.148056	0	0.0011111	0	0	0.012778	0	0.0044444	0	0.028889	0.012778	0.00055556	0.028333
	0.148333	0	0.0011111	0	0	0.012778	0	0.0044444	0	0.028889	0.012778	0.00055556	0.028333
	0.148611	0	0.0011111	0	0	0.012778	0	0.0044444	0	0.028889	0.012778	0.00055556	0.028333
	0.148889	0	0.0011111	0	0	0.012778	0	0.0044444	0	0.028889	0.012778	0.00055556	0.028333
	0.149167	0	0.0011111	0	0	0.012778	0	0.0044444	0	0.028889	0.012778	0.00055556	0.028333
	0.149445	0	0.0011111	0	0	0.012778	0	0.0044444	0	0.028889	0.012778	0.00055556	0.028333
	0.149722	0	0.0011111	0	0	0.012778	0	0.0044444	0	0.028889	0.012778	0.00055556	0.028333
	0.15	0	0.0011111	0	0	0.012778	0	0.0044444	0	0.028889	0.012778	0.00055556	0.027778
	0.150278	0	0.0011111	0	0	0.012778	0	0.0044444	0	0.028889	0.012778	0.00055556	0.027778
	0.150556	0	0.0011111	0	0	0.012778	0	0.0044444	0	0.028889	0.012778	0.00055556	0.027778
	0.150833	0	0.0011111	0	0	0.012778	0	0.0044444	0	0.028889	0.012778	0.00055556	0.027778
	0.151111	0	0.0011111	0	0	0.012778	0	0.0044444	0	0.028889	0.012778	0.00055556	0.027778
	0.151389	0	0.0011111	0	0	0.012778	0	0.0044444	0	0.028889	0.012778	0.00055556	0.027778
	0.151667	0	0.0011111	0	0	0.012778	0	0.0044444	0	0.028889	0.012778	0.00055556	0.027778
	0.151944	0	0.0011111	0	0	0.012222	0	0.0044444	0	0.028889	0.012778	0.00055556	0.027778
	0.152222	0	0.0011111	0	0	0.011667	0	0.0044444	0	0.028889	0.012778	0.00055556	0.027778
	0.1525	0	0.0011111	0	0	0.011667	0	0.0044444	0	0.028889	0.012778	0.00055556	0.027778
	0.152778	0	0.0011111	0	0	0.011667	0	0.0044444	0	0.028889	0.012778	0.00055556	0.027778
	0.153056	0	0.0011111	0	0	0.011667	0	0.0044444	0	0.028889	0.012778	0.00055556	0.027778
	0.153333	0	0.0011111	0	0	0.011667	0	0.0044444	0	0.028889	0.012778	0.00055556	0.027778
	0.153611	0	0.0011111	0	0	0.011667	0	0.0044444	0	0.028889	0.012778	0.00055556	0.027778
	0.153889	0	0.0011111	0	0	0.011667	0	0.0044444	0	0.028889	0.012778	0.00055556	0.027778
	0.154167	0	0.0011111	0	0	0.011667	0	0.0044444	0	0.028889	0.012778	0.00055556	0.027778
	0.154444	0	0.0011111	0	0	0.011667	0	0.0044444	0	0.028889	0.012778	0.00055556	0.027778
	0.154722	0	0.0011111	0	0	0.011667	0	0.0044444	0	0.028889	0.012778	0.00055556	0.027778
	0.155	0	0.0011111	0	0	0.011667	0	0.0044444	0	0.028889	0.012778	0.00055556	0.027778
	0.155278	0	0.0011111	0	0	0.011667	0	0.0044444	0	0.028889	0.012778	0.00055556	0.027778
	0.155556	0	0.0011111	0	0	0.011667	0	0.0044444	0	0.028889	0.012778	0.00055556	0.027778
	0.155833	0	0.0011111	0	0	0.011667	0	0.0044444	0	0.028889	0.012778	0.00055556	0.027778
	0.156111	0	0.0011111	0	0	0.011667	0	0.0044444	0	0.028889	0.012778	0.00055556	0.027778
	0.156389	0	0.0011111	0	0	0.011667	0	0.0044444	0	0.028889	0.012778	0.00055556	0.027778
	0.156667	0	0.0011111	0	0	0.011667	0	0.0044444	0	0.028889	0.012778	0.00055556	0.027778
	0.156944	0	0.0011111	0	0	0.011667	0	0.0044444	0	0.028889	0.012778	0.00055556	0.027778
	0.157222	0	0.0011111	0	0	0.011667	0	0.0044444	0	0.028889	0.012778	0.00055556	0.027778
	0.1575	0	0.0011111	0	0	0.011667	0	0.0044444	0	0.028889	0.012778	0.00055556	0.027778
	0.157778	0	0.0011111	0	0	0.011667	0	0.0044444	0	0.028889	0.012778	0.00055556	0.027778
	0.158056	0	0.0011111	0	0	0.011667	0	0.0044444	0	0.028889	0.012778	0.00055556	0.027778
	0.158333	0	0.0011111	0	0	0.011667	0	0.0044444	0	0.028889	0.012778	0.00055556	0.027778
	0.158611	0	0.0011111	0	0	0.011667	0	0.0044444	0	0.028889	0.012778	0.00055556	0.027778
	0.158889	0	0.0011111	0	0	0.011667	0	0.0044444	0	0.028889	0.012778	0.00055556	0.027778
	0.159167	0	0.0011111	0	0	0.011667	0	0.0044444	0	0.028889	0.012778	0.00055556	0.027778
	0.159444	0	0.0011111	0	0	0.011667	0	0.0044444	0	0.028889	0.012778	0.00055556	0.027778
	0.159722	0	0.0011111	0	0	0.011667	0	0.0044444	0	0.028889	0.012778	0.00055556	0.027778
	0.16	0	0.0011111	0	0	0.011667	0	0.0044444	0	0.028889	0.012778	0.00055556	0.027778
	0.160278	0	0.0011111	0	0	0.011667	0	0.0044444	0	0.028889	0.012778	0.00055556	0.027778
	0.160556	0	0.0011111	0	0	0.011667	0	0.0044444	0	0.028889	0.012778	0.00055556	0.027778
	0.160833	0	0.0011111	0	0	0.011667	0	0.0044444	0	0.028889	0.012778	0.00055556	0.027778
	0.161111	0	0.0011111	0	0	0.011667	0	0.0044444	0	0.028889	0.012778	0.00055556	0.027778
	0.161389	0	0.0011111	0	0	0.011667	0	0.0044444	0	0.028889	0.012778	0.00055556	0.027778
	0.161667	0	0.0011111	0	0	0.011667	0	0.0044444	0	0.028889	0.012778	0.00055556	0.027778
	0.161944	0	0.0011111	0	0	0.011667	0	0.0044444	0	0.028889	0.012778	0.00055556	0.027778
	0.162222	0	0.0011111	0	0	0.011667	0	0.0044444	0	0.028889	0.012778	0.00055556	0.027778
	0.1625	0	0.0011111	0	0	0.011667	0	0.0044444	0	0.028889	0.012778	0.00055556	0.027778
	0.162778	0	0.0011111	0	0	0.011667	0	0.0044444	0	0.028889	0.012778	0.00055556	0.027778
	0.163056	0	0.0011111	0	0	0.011667	0	0.0044444	0	0.028889	0.012778	0.00055556	0.027778
	0.163333	0	0.0011111	0	0	0.011667	0	0.0044444	0	0.028889	0.012778	0.00055556	0.027778
	0.163611	0	0.0011111	0	0	0.011667	0	0.0044444	0	0.028889	0.012778	0.00055556	0.027778
	0.163889	0	0.0011111	0	0	0.011667	0	0.0044444	0	0.028889	0.012778	0.00055556	0.027778
	0.164167	0	0.0011111	0	0	0.011667	0	0.0044444	0	0.028889	0.012778	0.00055556	0.027778
	0.164444	0	0.0011111	0	0	0.011667	0	0.0044444	0	0.028889	0.012778	0.00055556	0.027778
	0.164722	0	0.0011111	0	0	0.011667	0	0.0044444	0	0.028889	0.012778	0.00055556	0.027778
	0.165	0	0.0011111	0	0	0.011667	0	0.0044444	0	0.028889	0.012778	0.00055556	0.027778
	0.165278	0	0.0011111	0	0	0.011667	0	0.0044444	0	0.028889	0.012778	0.00055556	0.027778
	0.165556	0	0.0011111	0	0	0.011667	0	0.0044444	0	0.028889	0.012778	0.00055556	0.027778
	0.165833	0	0.0011111	0	0	0.011667	0	0.0044444	0	0.028889	0.012778	0.00055556	0.027778
	0.166111	0	0.0011111	0	0	0.011667	0	0.0044444	0	0.028889	0.012778	0.00055556	0.027778
	0.166389	0	0.0011111	0	0	0.011667	0	0.0044444	0	0.028889	0.012778	0.00055556	0.027778
	0.166667	0	0.0011111	0	0	0.011667	0	0.0044444	0	0.028889	0.012778	0.00055556	0.027778
	0.166944	0	0.0011111	0	0	0.011667	0	0.0044444	0	0.028889	0.012778	0.00055556	0.027778
	0.167222	0	0.0011111	0	0	0.011667	0	0.0044444	0	0.028889	0.012778	0.00055556	0.027778
	0.1675	0	0.0011111	0	0	0.011667	0	0.0044444	0	0.028889	0.012778	0.00055556	0.027778
	0.167778	0	0.0011111	0	0	0.011667	0	0.0044444	0	0.028889	0.012778	0.00055556	0.027778
	0.168056	0	0.0011111	0	0	0.011667	0	0.0044444	0	0.028889	0.012778	0.00055556	0.027778
	0.168333	0	0.0011111	0	0	0.011667	0	0.0044444	0	0.028889	0.012778	0.00055556	0.027778
	0.168611	0	0.0011111	0	0	0.011667	0	0.0044444	0	0.028889	0.012778	0.00055556	0.027778
	0.168889	0	0.0011111	0	0	0.011667	0	0.0044444	0	0.028889	0.012778	0.00055556	0.027778
	0.169167	0	0.0011111	0	0	0.011667	0	0.0044444	0	0.028889	0.012778	0.00055556	0.027778
	0.169444	0	0.0011111	0	0	0.011667	0	0.0044444	0	0.028889	0.012778	0.00055556	0.027778
	0.169722	0	0.0011111	0	0	0.011667	0	0.0044444	0	0.028889	0.012778	0.00055556	0.027778
	0.17	0	0.0011111	0	0	0.011667	0	0.0044444	0	0.028889	0.012778	0.00055556	0.027222
	0.170278	0	0.0011111	0	0	0.011667	0	0.0044444	0	0.028889	0.012778	0.00055556	0.027222
	0.170556	0	0.0011111	0	0	0.011667	0	0.0044444	0	0.028889	0.012778	0.00055556	0.027222
	0.170833	0	0.0011111	0	0	0.011667	0	0.0044444	0	0.028889	0.012778	0.00055556	0.027222
	0.171111	0	0.0011111	0	0	0.011667	0	0.0044444	0	0.028889	0.012778	0.00055556	0.027222
	0.171389	0	0.0011111	0	0	0.011667	0	0.0044444	0	0.028889	0.012778	0.00055556	0.027222
	0.171667	0	0.0011111	0	0	0.011667	0	0.0044444	0	0.028889	0.012778	0.00055556	0.027222
	0.171944	0	0.0011111	0	0	0.011667	0	0.0044444	0	0.028889	0.012778	0.00055556	0.027222
	0.172222	0	0.0011111	0	0	0.011667	0	0.0044444	0	0.028889	0.012778	0.00055556	0.027222
	0.1725	0	0.0011111	0	0	0.011667	0	0.0044444	0	0.028889	0.012778	0.00055556	0.027222
	0.172778	0	0.0011111	0	0	0.011667	0	0.0044444	0	0.028889	0.012778	0.00055556	0.027222
	0.173056	0	0.0011111	0	0	0.011667	0	0.0044444	0	0.028889	0.012778	0.00055556	0.026667
	0.173333	0	0.0011111	0	0	0.011667	0	0.0044444	0	0.028889	0.012778	0.00055556	0.026667
	0.173611	0	0.0011111	0	0	0.011667	0	0.0044444	0	0.028889	0.012778	0.00055556	0.026667
	0.173889	0	0.0011111	0	0	0.011667	0	0.0044444	0	0.028889	0.012778	0.00055556	0.026667
	0.174167	0	0.0011111	0	0	0.011667	0	0.0044444	0	0.028889	0.012778	0.00055556	0.026667
	0.174444	0	0.0011111	0	0	0.011667	0	0.0044444	0	0.028889	0.012778	0.00055556	0.026667
	0.174722	0	0.0011111	0	0	0.011667	0	0.0044444	0	0.028889	0.012778	0.00055556	0.026667
	0.175	0	0.0011111	0	0	0.011667	0	0.0044444	0	0.028889	0.012778	0.00055556	0.026111
	0.175278	0	0.0011111	0	0	0.011667	0	0.0044444	0	0.029444	0.012778	0.00055556	0.025556
	0.175556	0	0.0011111	0	0	0.011667	0	0.0044444	0	0.029444	0.012778	0.00055556	0.025556
	0.175833	0	0.0011111	0	0	0.011667	0	0.0044444	0	0.029444	0.012778	0.00055556	0.025556
	0.176111	0	0.0011111	0	0	0.011667	0	0.0044444	0	0.029444	0.012778	0.00055556	0.025556
	0.176389	0	0.0011111	0	0	0.011111	0	0.0044444	0	0.029444	0.012778	0.00055556	0.025556
	0.176667	0	0.0011111	0	0	0.011111	0	0.0044444	0	0.029444	0.012778	0.00055556	0.025556
	0.176945	0	0.0011111	0	0	0.010556	0	0.0044444	0	0.029444	0.012778	0.00055556	0.025556
	0.177222	0	0.0011111	0	0	0.010556	0	0.0044444	0	0.029444	0.012778	0.00055556	0.025556
	0.1775	0	0.0011111	0	0	0.01	0	0.0044444	0	0.029444	0.012778	0.00055556	0.025556
	0.177778	0	0.0011111	0	0	0.01	0	0.0044444	0	0.029444	0.012778	0.00055556	0.025556
	0.178056	0	0.0011111	0	0	0.01	0	0.0044444	0	0.029444	0.012778	0.00055556	0.025556
	0.178333	0	0.0011111	0	0	0.01	0	0.0044444	0	0.029444	0.012778	0.00055556	0.025556
	0.178611	0	0.0011111	0	0	0.0094444	0	0.0044444	0	0.029444	0.012778	0.00055556	0.025556
	0.178889	0	0.0011111	0	0	0.0094444	0	0.0044444	0	0.029444	0.012778	0.00055556	0.025556
	0.179167	0	0.0011111	0	0	0.0088889	0	0.0044444	0	0.029444	0.012778	0.00055556	0.025556
	0.179445	0	0.0011111	0	0	0.0088889	0	0.0044444	0	0.029444	0.012778	0.00055556	0.025556
	0.179722	0	0.0011111	0	0	0.0088889	0	0.0044444	0	0.029444	0.012778	0.00055556	0.025556
	0.18	0	0.0011111	0	0	0.0083333	0	0.0044444	0	0.029444	0.012778	0.00055556	0.025556
	0.180278	0	0.0011111	0	0	0.0077778	0	0.0044444	0	0.029444	0.012778	0.00055556	0.025556
	0.180556	0	0.0011111	0	0	0.0072222	0	0.0044444	0	0.029444	0.012778	0.00055556	0.025556
	0.180833	0	0.0011111	0	0	0.0072222	0	0.0044444	0	0.029444	0.012778	0.00055556	0.025556
	0.181111	0	0.0011111	0	0	0.0072222	0	0.0044444	0	0.029444	0.012778	0.00055556	0.025556
	0.181389	0	0.0011111	0	0	0.0066667	0	0.0044444	0	0.029444	0.012778	0.00055556	0.025556
	0.181667	0	0.0011111	0	0	0.0066667	0	0.0044444	0	0.029444	0.012778	0.00055556	0.025556
	0.181944	0	0.0011111	0	0	0.0066667	0	0.0044444	0	0.029444	0.012778	0.00055556	0.025556
	0.182222	0	0.0011111	0	0	0.0066667	0	0.0044444	0	0.029444	0.012778	0.00055556	0.025556
	0.1825	0	0.0011111	0	0	0.0066667	0	0.0044444	0	0.029444	0.012778	0.00055556	0.025556
	0.182778	0	0.0011111	0	0	0.0066667	0	0.0044444	0	0.029444	0.012778	0.00055556	0.025556
	0.183056	0	0.0011111	0	0	0.0066667	0	0.0044444	0	0.029444	0.012778	0.00055556	0.025556
	0.183333	0	0.0011111	0	0	0.0066667	0	0.0044444	0	0.029444	0.012778	0.00055556	0.025556
	0.183611	0	0.0011111	0	0	0.0066667	0	0.0044444	0	0.029444	0.012778	0.00055556	0.025556
	0.183889	0	0.0011111	0	0	0.0066667	0	0.0044444	0	0.029444	0.012778	0.00055556	0.025556
	0.184167	0	0.0011111	0	0	0.0066667	0	0.0044444	0	0.029444	0.012778	0.00055556	0.025556
	0.184444	0	0.0011111	0	0	0.0066667	0	0.0044444	0	0.029444	0.012778	0.00055556	0.025556
	0.184722	0	0.0011111	0	0	0.0066667	0	0.0044444	0	0.029444	0.012778	0.00055556	0.025556
	0.185	0	0.0011111	0	0	0.0066667	0	0.0044444	0	0.029444	0.012778	0.00055556	0.025556
	0.185278	0	0.0011111	0	0	0.0066667	0	0.0044444	0	0.029444	0.012778	0.00055556	0.025556
	0.185556	0	0.0011111	0	0	0.0066667	0	0.0044444	0	0.029444	0.012778	0.00055556	0.025556
	0.185833	0	0.0011111	0	0	0.0066667	0	0.0044444	0	0.029444	0.012778	0.00055556	0.025556
	0.186111	0	0.0011111	0	0	0.0066667	0	0.0044444	0	0.029444	0.012778	0.00055556	0.025556
	0.186389	0	0.0011111	0	0	0.0066667	0	0.0044444	0	0.029444	0.012778	0.00055556	0.025556
	0.186667	0	0.0011111	0	0	0.0066667	0	0.0044444	0	0.029444	0.012778	0.00055556	0.025556
	0.186944	0	0.0011111	0	0	0.0066667	0	0.0044444	0	0.029444	0.012778	0.00055556	0.025556
	0.187222	0	0.0011111	0	0	0.0066667	0	0.0044444	0	0.029444	0.012778	0.00055556	0.025556
	0.1875	0	0.0011111	0	0	0.0066667	0	0.0044444	0	0.029444	0.012778	0.00055556	0.025556
	0.187778	0	0.0011111	0	0	0.0066667	0	0.0044444	0	0.029444	0.012778	0.00055556	0.025556
	0.188056	0	0.0011111	0	0	0.0066667	0	0.0044444	0	0.029444	0.012778	0.00055556	0.025556
	0.188333	0	0.0011111	0	0	0.0066667	0	0.0044444	0	0.029444	0.012778	0.00055556	0.025556
	0.188611	0	0.0011111	0	0	0.0066667	0	0.0044444	0	0.029444	0.012778	0.00055556	0.025556
	0.188889	0	0.0011111	0	0	0.0066667	0	0.0044444	0	0.029444	0.012778	0.00055556	0.025556
	0.189167	0	0.0011111	0	0	0.0066667	0	0.0044444	0	0.029444	0.012778	0.00055556	0.025556
	0.189444	0	0.0011111	0	0	0.0066667	0	0.0044444	0	0.029444	0.012778	0.00055556	0.025556
	0.189722	0	0.0011111	0	0	0.0066667	0	0.0044444	0	0.029444	0.012778	0.00055556	0.025556
	0.19	0	0.0011111	0	0	0.0066667	0	0.0044444	0	0.029444	0.012778	0.00055556	0.025556
	0.190278	0	0.0011111	0	0	0.0066667	0	0.0044444	0	0.029444	0.012778	0.00055556	0.025556
	0.190556	0	0.0011111	0	0	0.0066667	0	0.0044444	0	0.029444	0.012778	0.00055556	0.026111
	0.190833	0	0.0011111	0	0	0.0061111	0	0.0044444	0	0.029444	0.012778	0.00055556	0.026111
	0.191111	0	0.0011111	0	0	0.0061111	0	0.0044444	0	0.029444	0.012778	0.00055556	0.026111
	0.191389	0	0.0011111	0	0	0.0055556	0	0.0044444	0	0.029444	0.012778	0.00055556	0.026111
	0.191667	0	0.0011111	0	0	0.005	0	0.0044444	0	0.029444	0.012778	0.00055556	0.026111
	0.191944	0	0.0011111	0	0	0.0044444	0	0.0044444	0	0.029444	0.012778	0.00055556	0.026111
	0.192222	0	0.0011111	0	0	0.0038889	0	0.0044444	0	0.029444	0.012778	0.00055556	0.026111
	0.1925	0	0.0011111	0	0	0.0033333	0	0.0044444	0	0.029444	0.012778	0.00055556	0.026111
	0.192778	0	0.0011111	0	0	0.0033333	0	0.0044444	0	0.029444	0.012778	0.00055556	0.026111
	0.193056	0	0.0011111	0	0	0.0033333	0	0.0044444	0	0.029444	0.012778	0.00055556	0.026111
	0.193333	0	0.0011111	0	0	0.0033333	0	0.0044444	0	0.029444	0.012778	0.00055556	0.026111
	0.193611	0	0.0011111	0	0	0.0027778	0	0.0044444	0	0.029444	0.012778	0.00055556	0.026111
	0.193889	0	0.0011111	0	0	0.0027778	0	0.0044444	0	0.029444	0.012778	0.00055556	0.026111
	0.194167	0	0.0011111	0	0	0.0027778	0	0.0044444	0	0.029444	0.012778	0.00055556	0.026111
	0.194444	0	0.0011111	0	0	0.0022222	0	0.0044444	0	0.029444	0.012778	0.00055556	0.026111
	0.194722	0	0.0011111	0	0	0.0022222	0	0.0044444	0	0.029444	0.012778	0.00055556	0.026111
	0.195	0	0.0011111	0	0	0.0022222	0	0.0044444	0	0.029444	0.012778	0.00055556	0.026111
	0.195278	0	0.0011111	0	0	0.0022222	0	0.0044444	0	0.029444	0.012778	0.00055556	0.026111
	0.195556	0	0.0011111	0	0	0.0022222	0	0.0044444	0	0.029444	0.012778	0.00055556	0.026111
	0.195833	0	0.0011111	0	0	0.0022222	0	0.0044444	0	0.029444	0.012778	0.00055556	0.026111
	0.196111	0	0.0011111	0	0	0.0022222	0	0.0044444	0	0.029444	0.012778	0.00055556	0.026111
	0.196389	0	0.0011111	0	0	0.0022222	0	0.0044444	0	0.029444	0.012778	0.00055556	0.026111
	0.196667	0	0.0011111	0	0	0.0022222	0	0.0044444	0	0.029444	0.012778	0.00055556	0.026111
	0.196944	0	0.0011111	0	0	0.0022222	0	0.0044444	0	0.029444	0.012778	0.00055556	0.026111
	0.197222	0	0.0011111	0	0	0.0022222	0	0.0044444	0	0.029444	0.012778	0.00055556	0.026111
	0.1975	0	0.0011111	0	0	0.0022222	0	0.0044444	0	0.029444	0.012778	0.00055556	0.026111
	0.197778	0	0.0011111	0	0	0.0022222	0	0.0044444	0	0.029444	0.012778	0.00055556	0.026111
	0.198056	0	0.0011111	0	0	0.0022222	0	0.0044444	0	0.029444	0.012778	0.00055556	0.026111
	0.198333	0	0.0011111	0	0	0.0022222	0	0.0044444	0	0.029444	0.012778	0.00055556	0.026111
	0.198611	0	0.0011111	0	0	0.0022222	0	0.0044444	0	0.029444	0.012778	0.00055556	0.026111
	0.198889	0	0.0011111	0	0	0.0022222	0	0.0044444	0	0.029444	0.012778	0.00055556	0.026111
	0.199167	0	0.0011111	0	0	0.0022222	0	0.0044444	0	0.029444	0.012778	0.00055556	0.026111
	0.199444	0	0.00055556	0	0	0.0022222	0	0.0044444	0	0.029444	0.012778	0.00055556	0.026111
	0.199722	0	0	0	0	0.0022222	0	0.0044444	0	0.029444	0.012778	0.00055556	0.026111
	0.2	0	0	0	0	0.0022222	0	0.0044444	0	0.029444	0.012778	0.00055556	0.026111
	0.200278	0	0	0	0	0.0022222	0	0.0044444	0	0.029444	0.012778	0.00055556	0.026111
	0.200556	0	0	0	0	0.0022222	0	0.0044444	0	0.029444	0.012778	0.00055556	0.026111
	0.200833	0	0	0	0	0.0022222	0	0.0044444	0	0.029444	0.012778	0.00055556	0.026111
	0.201111	0	0	0	0	0.0022222	0	0.0044444	0	0.029444	0.012778	0.00055556	0.026111
	0.201389	0	0	0	0	0.0022222	0	0.0044444	0	0.029444	0.012778	0.00055556	0.026111
	0.201667	0	0	0	0	0.0022222	0	0.0044444	0	0.029444	0.012778	0.00055556	0.026111
	0.201944	0	0	0	0	0.0022222	0	0.0044444	0	0.029444	0.012778	0.00055556	0.026111
	0.202222	0	0	0	0	0.0022222	0	0.0044444	0	0.029444	0.012778	0.00055556	0.026111
	0.2025	0	0	0	0	0.0022222	0	0.0044444	0	0.029444	0.012778	0.00055556	0.026111
	0.202778	0	0	0	0	0.0022222	0	0.0044444	0	0.029444	0.012778	0.00055556	0.026111
	0.203056	0	0	0	0	0.0022222	0	0.0044444	0	0.029444	0.012778	0.00055556	0.026111
	0.203333	0	0	0	0	0.0022222	0	0.0044444	0	0.029444	0.012778	0.00055556	0.026111
	0.203611	0	0	0	0	0.0022222	0	0.0044444	0	0.029444	0.012778	0.00055556	0.026111
	0.203889	0	0	0	0	0.0022222	0	0.0044444	0	0.029444	0.012778	0.00055556	0.026111
	0.204167	0	0	0	0	0.0022222	0	0.0044444	0	0.029444	0.012778	0.00055556	0.026111
	0.204444	0	0	0	0	0.0022222	0	0.0044444	0	0.029444	0.012778	0.00055556	0.026111
	0.204722	0	0	0	0	0.0022222	0	0.0044444	0	0.029444	0.012778	0.00055556	0.026111
	0.205	0	0	0	0	0.0022222	0	0.0044444	0	0.029444	0.012778	0.00055556	0.026111
	0.205278	0	0	0	0	0.0022222	0	0.0044444	0	0.029444	0.012778	0.00055556	0.026111
	0.205556	0	0	0	0	0.0022222	0	0.0044444	0	0.029444	0.012778	0.00055556	0.026111
	0.205833	0	0	0	0	0.0022222	0	0.0044444	0	0.029444	0.012778	0.00055556	0.026111
	0.206111	0	0	0	0	0.0022222	0	0.0044444	0	0.029444	0.012778	0.00055556	0.026111
	0.206389	0	0	0	0	0.0022222	0	0.0044444	0	0.029444	0.012778	0.00055556	0.026111
	0.206667	0	0	0	0	0.0022222	0	0.0044444	0	0.029444	0.012778	0.00055556	0.026111
	0.206945	0	0	0	0	0.0022222	0	0.0044444	0	0.029444	0.012778	0.00055556	0.026111
	0.207222	0	0	0	0	0.0022222	0	0.0044444	0	0.029444	0.012778	0.00055556	0.026111
	0.2075	0	0	0	0	0.0022222	0	0.0044444	0	0.029444	0.012778	0.00055556	0.026111
	0.207778	0	0	0	0	0.0022222	0	0.0044444	0	0.029444	0.012778	0.00055556	0.026111
	0.208056	0	0	0	0	0.0022222	0	0.0044444	0	0.029444	0.012778	0.00055556	0.026111
	0.208333	0	0	0	0	0.0022222	0	0.0044444	0	0.029444	0.012778	0.00055556	0.026111
	0.208611	0	0	0	0	0.0022222	0	0.0044444	0	0.029444	0.012778	0.00055556	0.026111
	0.208889	0	0	0	0	0.0022222	0	0.0044444	0	0.029444	0.012778	0.00055556	0.026111
	0.209167	0	0	0	0	0.0022222	0	0.0044444	0	0.029444	0.012778	0.00055556	0.026111
	0.209445	0	0	0	0	0.0022222	0	0.0044444	0	0.029444	0.012778	0.00055556	0.026111
	0.209722	0	0	0	0	0.0022222	0	0.0044444	0	0.029444	0.012778	0.00055556	0.026111
	0.21	0	0	0	0	0.0022222	0	0.0044444	0	0.029444	0.012778	0.00055556	0.026111
	0.210278	0	0	0	0	0.0022222	0	0.0044444	0	0.029444	0.012778	0.00055556	0.026111
	0.210556	0	0	0	0	0.0022222	0	0.0044444	0	0.029444	0.012778	0.00055556	0.026111
	0.210833	0	0	0	0	0.0022222	0	0.0044444	0	0.029444	0.012778	0.00055556	0.026111
	0.211111	0	0	0	0	0.0022222	0	0.0044444	0	0.029444	0.012778	0.00055556	0.026111
	0.211389	0	0	0	0	0.0022222	0	0.0044444	0	0.029444	0.012778	0.00055556	0.026111
	0.211667	0	0	0	0	0.0022222	0	0.0044444	0	0.029444	0.012778	0.00055556	0.026111
	0.211945	0	0	0	0	0.0022222	0	0.0044444	0	0.029444	0.012778	0.00055556	0.026111
	0.212222	0	0	0	0	0.0022222	0	0.0044444	0	0.029444	0.012778	0.00055556	0.026111
	0.2125	0	0	0	0	0.0022222	0	0.0044444	0	0.029444	0.012778	0.00055556	0.026111
	0.212778	0	0	0	0	0.0022222	0	0.0044444	0	0.029444	0.012778	0.00055556	0.026111
	0.213056	0	0	0	0	0.0022222	0	0.0044444	0	0.029444	0.012778	0.00055556	0.026111
	0.213333	0	0	0	0	0.0022222	0	0.0044444	0	0.029444	0.012778	0.00055556	0.026111
	0.213611	0	0	0	0	0.0022222	0	0.0044444	0	0.029444	0.012778	0.00055556	0.026111
	0.213889	0	0	0	0	0.0022222	0	0.0044444	0	0.029444	0.012778	0.00055556	0.026111
	0.214167	0	0	0	0	0.0022222	0	0.0044444	0	0.029444	0.012778	0.00055556	0.026111
	0.214444	0	0	0	0	0.0022222	0	0.0044444	0	0.029444	0.012778	0.00055556	0.026111
	0.214722	0	0	0	0	0.0022222	0	0.0044444	0	0.029444	0.012778	0.00055556	0.026111
	0.215	0	0	0	0	0.0022222	0	0.0044444	0	0.029444	0.012778	0.00055556	0.026111
	0.215278	0	0	0	0	0.0022222	0	0.0044444	0	0.029444	0.012778	0.00055556	0.026111
	0.215556	0	0	0	0	0.0022222	0	0.0044444	0	0.029444	0.012778	0.00055556	0.026111
	0.215833	0	0	0	0	0.0022222	0	0.0044444	0	0.029444	0.012778	0.00055556	0.026111
	0.216111	0	0	0	0	0.0022222	0	0.0044444	0	0.029444	0.012778	0.00055556	0.026111
	0.216389	0	0	0	0	0.0022222	0	0.0044444	0	0.029444	0.012778	0.00055556	0.026111
	0.216667	0	0	0	0	0.0022222	0	0.0044444	0	0.029444	0.012778	0.00055556	0.026111
	0.216944	0	0	0	0	0.0022222	0	0.0044444	0	0.029444	0.012778	0.00055556	0.026111
	0.217222	0	0	0	0	0.0022222	0	0.0044444	0	0.029444	0.012778	0.00055556	0.026111
	0.2175	0	0	0	0	0.0022222	0	0.0044444	0	0.029444	0.012778	0.00055556	0.026111
	0.217778	0	0	0	0	0.0022222	0	0.0044444	0	0.029444	0.012778	0.00055556	0.026111
	0.218056	0	0	0	0	0.0022222	0	0.0044444	0	0.029444	0.012778	0.00055556	0.026111
	0.218333	0	0	0	0	0.0022222	0	0.0044444	0	0.029444	0.012778	0.00055556	0.026111
	0.218611	0	0	0	0	0.0022222	0	0.0044444	0	0.029444	0.012778	0.00055556	0.026111
	0.218889	0	0	0	0	0.0022222	0	0.0044444	0	0.029444	0.012778	0.00055556	0.026111
	0.219167	0	0	0	0	0.0022222	0	0.0044444	0	0.029444	0.012778	0.00055556	0.026111
	0.219444	0	0	0	0	0.0022222	0	0.0044444	0	0.029444	0.012778	0.00055556	0.026111
	0.219722	0	0	0	0	0.0022222	0	0.0044444	0	0.029444	0.012778	0.00055556	0.026111
	0.22	0	0	0	0	0.0022222	0	0.0044444	0	0.029444	0.012778	0.00055556	0.026111
	0.220278	0	0	0	0	0.0022222	0	0.0044444	0	0.029444	0.012778	0.00055556	0.026111
	0.220556	0	0	0	0	0.0022222	0	0.0044444	0	0.029444	0.012778	0.00055556	0.026111
	0.220833	0	0	0	0	0.0022222	0	0.0044444	0	0.029444	0.012222	0.00055556	0.026111
	0.221111	0	0	0	0	0.0022222	0	0.0044444	0	0.029444	0.011667	0.00055556	0.026111
	0.221389	0	0	0	0	0.0022222	0	0.0044444	0	0.029444	0.011667	0.00055556	0.026111
	0.221667	0	0	0	0	0.0022222	0	0.0044444	0	0.029444	0.011667	0.00055556	0.026111
	0.221944	0	0	0	0	0.0022222	0	0.0044444	0	0.029444	0.011667	0.00055556	0.026111
	0.222222	0	0	0	0	0.0022222	0	0.0044444	0	0.029444	0.011667	0.00055556	0.026111
	0.2225	0	0	0	0	0.0022222	0	0.0044444	0	0.029444	0.011667	0.00055556	0.026111
	0.222778	0	0	0	0	0.0022222	0	0.0044444	0	0.029444	0.011667	0.00055556	0.026111
	0.223056	0	0	0	0	0.0022222	0	0.0044444	0	0.029444	0.011667	0.00055556	0.026111
	0.223333	0	0	0	0	0.0022222	0	0.0044444	0	0.029444	0.011667	0.00055556	0.026111
	0.223611	0	0	0	0	0.0022222	0	0.0044444	0	0.029444	0.011667	0.00055556	0.026111
	0.223889	0	0	0	0	0.0022222	0	0.0044444	0	0.029444	0.011667	0.00055556	0.026111
	0.224167	0	0	0	0	0.0022222	0	0.0044444	0	0.029444	0.011667	0.00055556	0.026111
	0.224444	0	0	0	0	0.0022222	0	0.0044444	0	0.029444	0.011667	0.00055556	0.026111
	0.224722	0	0	0	0	0.0022222	0	0.0044444	0	0.029444	0.011667	0.00055556	0.026111
	0.225	0	0	0	0	0.0022222	0	0.0044444	0	0.029444	0.011667	0.00055556	0.026111
	0.225278	0	0	0	0	0.0022222	0	0.0044444	0	0.029444	0.011667	0.00055556	0.026111
	0.225556	0	0	0	0	0.0022222	0	0.0044444	0	0.029444	0.011667	0.00055556	0.026111
	0.225833	0	0	0	0	0.0022222	0	0.0044444	0	0.029444	0.011667	0.00055556	0.026111
	0.226111	0	0	0	0	0.0022222	0	0.0044444	0	0.029444	0.011667	0.00055556	0.026111
	0.226389	0	0	0	0	0.0022222	0	0.0044444	0	0.029444	0.011667	0.00055556	0.026111
	0.226667	0	0	0	0	0.0022222	0	0.0044444	0	0.029444	0.011667	0.00055556	0.026111
	0.226944	0	0	0	0	0.0022222	0	0.0044444	0	0.029444	0.011667	0.00055556	0.026111
	0.227222	0	0	0	0	0.0022222	0	0.0044444	0	0.029444	0.011667	0.00055556	0.026111
	0.2275	0	0	0	0	0.0022222	0	0.0044444	0	0.029444	0.011667	0.00055556	0.026111
	0.227778	0	0	0	0	0.0022222	0	0.0044444	0	0.029444	0.011667	0.00055556	0.026111
	0.228056	0	0	0	0	0.0022222	0	0.0044444	0	0.029444	0.011667	0.00055556	0.026111
	0.228333	0	0	0	0	0.0022222	0	0.0044444	0	0.029444	0.011667	0.00055556	0.026111
	0.228611	0	0	0	0	0.0022222	0	0.0044444	0	0.029444	0.011667	0.00055556	0.026111
	0.228889	0	0	0	0	0.0022222	0	0.0044444	0	0.029444	0.011667	0.00055556	0.026111
	0.229167	0	0	0	0	0.0022222	0	0.0044444	0	0.029444	0.011667	0.00055556	0.026111
	0.229444	0	0	0	0	0.0022222	0	0.0044444	0	0.029444	0.011667	0.00055556	0.026111
	0.229722	0	0	0	0	0.0022222	0	0.0044444	0	0.029444	0.011667	0.00055556	0.026111
	0.23	0	0	0	0	0.0022222	0	0.0044444	0	0.029444	0.011667	0.00055556	0.026111
	0.230278	0	0	0	0	0.0022222	0	0.0044444	0	0.029444	0.011667	0.00055556	0.026111
	0.230556	0	0	0	0	0.0022222	0	0.0044444	0	0.029444	0.011667	0.00055556	0.026111
	0.230833	0	0	0	0	0.0022222	0	0.0044444	0	0.029444	0.011667	0.00055556	0.026111
	0.231111	0	0	0	0	0.0022222	0	0.0044444	0	0.029444	0.011667	0.00055556	0.026111
	0.231389	0	0	0	0	0.0022222	0	0.0044444	0	0.029444	0.011667	0.00055556	0.026111
	0.231667	0	0	0	0	0.0022222	0	0.0044444	0	0.029444	0.011667	0.00055556	0.026111
	0.231944	0	0	0	0	0.0022222	0	0.0044444	0	0.029444	0.011667	0.00055556	0.026111
	0.232222	0	0	0	0	0.0022222	0	0.0044444	0	0.029444	0.011667	0.00055556	0.026111
	0.2325	0	0	0	0	0.0022222	0	0.0044444	0	0.029444	0.011667	0.00055556	0.026111
	0.232778	0	0	0	0	0.0022222	0	0.0044444	0	0.029444	0.011667	0.00055556	0.026111
	0.233056	0	0	0	0	0.0022222	0	0.0044444	0	0.029444	0.011667	0.00055556	0.026111
	0.233333	0	0	0	0	0.0022222	0	0.0044444	0	0.029444	0.011667	0.00055556	0.026111
	0.233611	0	0	0	0	0.0022222	0	0.0044444	0	0.029444	0.011667	0.00055556	0.026111
	0.233889	0	0	0	0	0.0022222	0	0.0044444	0	0.029444	0.011667	0.00055556	0.026111
	0.234167	0	0	0	0	0.0022222	0	0.0044444	0	0.029444	0.011667	0.00055556	0.026111
	0.234444	0	0	0	0	0.0022222	0	0.0044444	0	0.029444	0.011667	0.00055556	0.026111
	0.234722	0	0	0	0	0.0022222	0	0.0044444	0	0.029444	0.011667	0.00055556	0.026111
	0.235	0	0	0	0	0.0022222	0	0.0044444	0	0.029444	0.011667	0.00055556	0.026111
	0.235278	0	0	0	0	0.0022222	0	0.0044444	0	0.029444	0.011667	0.00055556	0.026111
	0.235556	0	0	0	0	0.0022222	0	0.0044444	0	0.029444	0.011667	0.00055556	0.026111
	0.235833	0	0	0	0	0.0022222	0	0.0044444	0	0.029444	0.012222	0.00055556	0.026111
	0.236111	0	0	0	0	0.0022222	0	0.0044444	0	0.029444	0.012778	0.00055556	0.026111
	0.236389	0	0	0	0	0.0022222	0	0.0044444	0	0.029444	0.012778	0.00055556	0.026111
	0.236667	0	0	0	0	0.0022222	0	0.0044444	0	0.029444	0.012778	0.00055556	0.026111
	0.236944	0	0	0	0	0.0022222	0	0.0044444	0	0.029444	0.012778	0.00055556	0.026111
	0.237222	0	0	0	0	0.0022222	0	0.0044444	0	0.029444	0.012778	0.00055556	0.026111
	0.2375	0	0	0	0	0.0022222	0	0.0044444	0	0.029444	0.012778	0.00055556	0.026111
	0.237778	0	0	0	0	0.0022222	0	0.0044444	0	0.029444	0.012778	0.00055556	0.026111
	0.238056	0	0	0	0	0.0022222	0	0.0044444	0	0.029444	0.012778	0.00055556	0.026111
	0.238333	0	0	0	0	0.0022222	0	0.0044444	0	0.029444	0.012778	0.00055556	0.026111
	0.238611	0	0	0	0	0.0022222	0	0.0044444	0	0.029444	0.012778	0.00055556	0.026111
	0.238889	0	0	0	0	0.0022222	0	0.0044444	0	0.029444	0.012778	0.00055556	0.026111
	0.239167	0	0	0	0	0.0022222	0	0.0044444	0	0.029444	0.012778	0.00055556	0.026111
	0.239445	0	0	0	0	0.0022222	0	0.0044444	0	0.029444	0.012778	0.00055556	0.026111
	0.239722	0	0	0	0	0.0022222	0	0.0044444	0	0.029444	0.012778	0.00055556	0.026111
	0.24	0	0	0	0	0.0022222	0	0.0044444	0	0.029444	0.012778	0.00055556	0.026111
	0.240278	0	0	0	0	0.0022222	0	0.0044444	0	0.029444	0.012778	0.00055556	0.026111
	0.240556	0	0	0	0	0.0022222	0	0.0044444	0	0.029444	0.012778	0.00055556	0.026111
	0.240833	0	0	0	0	0.0022222	0	0.0044444	0	0.029444	0.012778	0.00055556	0.026111
	0.241111	0	0	0	0	0.0022222	0	0.0044444	0	0.029444	0.012778	0.00055556	0.026111
	0.241389	0	0	0	0	0.0022222	0	0.0044444	0	0.029444	0.012778	0.00055556	0.026111
	0.241667	0	0	0	0	0.0022222	0	0.0044444	0	0.029444	0.012778	0.00055556	0.026111
	0.241945	0	0	0	0	0.0022222	0	0.0044444	0	0.029444	0.012778	0.00055556	0.026111
	0.242222	0	0	0	0	0.0022222	0	0.0044444	0	0.029444	0.012778	0.00055556	0.026111
	0.2425	0	0	0	0	0.0022222	0	0.0044444	0	0.029444	0.012778	0.00055556	0.026111
	0.242778	0	0	0	0	0.0022222	0	0.0044444	0	0.029444	0.012778	0.00055556	0.026111
	0.243056	0	0	0	0	0.0022222	0	0.0044444	0	0.029444	0.012778	0.00055556	0.026111
	0.243333	0	0	0	0	0.0022222	0	0.0044444	0	0.029444	0.012778	0.00055556	0.026111
	0.243611	0	0	0	0	0.0022222	0	0.0044444	0	0.029444	0.012778	0.00055556	0.026111
	0.243889	0	0	0	0	0.0022222	0	0.0044444	0	0.029444	0.012778	0.00055556	0.026111
	0.244167	0	0	0	0	0.0022222	0	0.0044444	0	0.029444	0.012778	0.00055556	0.026111
	0.244444	0	0	0	0	0.0022222	0	0.0044444	0	0.029444	0.012778	0.00055556	0.026111
	0.244722	0	0	0	0	0.0022222	0	0.0044444	0	0.029444	0.012778	0.00055556	0.026111
	0.245	0	0	0	0	0.0022222	0	0.0044444	0	0.029444	0.012778	0.00055556	0.026111
	0.245278	0	0	0	0	0.0022222	0	0.0044444	0	0.029444	0.012778	0.00055556	0.026111
	0.245556	0	0	0	0	0.0022222	0	0.0044444	0	0.029444	0.012778	0.00055556	0.026111
	0.245833	0	0	0	0	0.0022222	0	0.0044444	0	0.029444	0.012778	0.00055556	0.026111
	0.246111	0	0	0	0	0.0022222	0	0.0044444	0	0.029444	0.012778	0.00055556	0.026111
	0.246389	0	0	0	0	0.0022222	0	0.0044444	0	0.029444	0.012778	0.00055556	0.026111
	0.246667	0	0	0	0	0.0022222	0	0.0044444	0	0.029444	0.012778	0.00055556	0.026111
	0.246944	0	0	0	0	0.0022222	0	0.0044444	0	0.029444	0.012778	0.00055556	0.026111
	0.247222	0	0	0	0	0.0022222	0	0.0044444	0	0.029444	0.012778	0.00055556	0.026111
	0.2475	0	0	0	0	0.0022222	0	0.0044444	0	0.029444	0.012778	0.00055556	0.026111
	0.247778	0	0	0	0	0.0022222	0	0.0044444	0	0.029444	0.012778	0.00055556	0.026111
	0.248056	0	0	0	0	0.0022222	0	0.0044444	0	0.029444	0.012778	0.00055556	0.026111
	0.248333	0	0	0	0	0.0022222	0	0.0044444	0	0.029444	0.012778	0.00055556	0.026111
	0.248611	0	0	0	0	0.0022222	0	0.0044444	0	0.029444	0.012778	0.00055556	0.026111
	0.248889	0	0	0	0	0.0022222	0	0.0044444	0	0.029444	0.012222	0.00055556	0.026111
	0.249167	0	0	0	0	0.0022222	0	0.0044444	0	0.029444	0.012222	0.00055556	0.026111
	0.249444	0	0	0	0	0.0022222	0	0.0044444	0	0.029444	0.012222	0.00055556	0.026111
	0.249722	0	0	0	0	0.0022222	0	0.0044444	0	0.029444	0.012222	0.00055556	0.026111
	0.25	0	0	0	0	0.0022222	0	0.0044444	0	0.029444	0.012222	0.00055556	0.026111
	0.250278	0	0	0	0	0.0022222	0	0.0044444	0	0.029444	0.012222	0.00055556	0.026111
	0.250556	0	0	0	0	0.0022222	0	0.0044444	0	0.029444	0.012222	0.00055556	0.026111
	0.250833	0	0	0	0	0.0022222	0	0.0044444	0	0.029444	0.012222	0.00055556	0.026111
	0.251111	0	0	0	0	0.0022222	0	0.0044444	0	0.029444	0.012222	0.00055556	0.026111
	0.251389	0	0	0	0	0.0022222	0	0.0044444	0	0.029444	0.012222	0.00055556	0.026111
	0.251667	0	0	0	0	0.0022222	0	0.0044444	0	0.029444	0.012222	0.00055556	0.026111
	0.251945	0	0	0	0	0.0022222	0	0.0044444	0	0.029444	0.012222	0.00055556	0.026111
	0.252222	0	0	0	0	0.0022222	0	0.0044444	0	0.029444	0.012222	0.00055556	0.026111
	0.2525	0	0	0	0	0.0022222	0	0.0044444	0	0.029444	0.012222	0.00055556	0.026111
	0.252778	0	0	0	0	0.0022222	0	0.0044444	0	0.028889	0.012222	0.00055556	0.026111
	0.253055	0	0	0	0	0.0022222	0	0.0044444	0	0.028889	0.012222	0.00055556	0.026111
	0.253333	0	0	0	0	0.0022222	0	0.0044444	0	0.028889	0.012222	0.00055556	0.026111
	0.253611	0	0	0	0	0.0022222	0	0.0044444	0	0.028889	0.012778	0.00055556	0.026111
	0.253889	0	0	0	0	0.0022222	0	0.0044444	0	0.028889	0.012778	0.00055556	0.026111
	0.254167	0	0	0	0	0.0022222	0	0.0044444	0	0.028889	0.012778	0.00055556	0.026111
	0.254445	0	0	0	0	0.0022222	0	0.0044444	0	0.028889	0.012778	0.00055556	0.026111
	0.254722	0	0	0	0	0.0022222	0	0.0044444	0	0.028889	0.012778	0.00055556	0.026111
	0.255	0	0	0	0	0.0022222	0	0.0044444	0	0.028889	0.012778	0.00055556	0.026111
	0.255278	0	0	0	0	0.0022222	0	0.0044444	0	0.028889	0.012778	0.00055556	0.026111
	0.255556	0	0	0	0	0.0022222	0	0.0044444	0	0.028889	0.012778	0.00055556	0.026111
	0.255833	0	0	0	0	0.0022222	0	0.0044444	0	0.028889	0.012778	0.00055556	0.026111
	0.256111	0	0	0	0	0.0022222	0	0.0044444	0	0.028889	0.012778	0.00055556	0.026111
	0.256389	0	0	0	0	0.0022222	0	0.0044444	0	0.028889	0.012778	0.00055556	0.026111
	0.256667	0	0	0	0	0.0022222	0	0.0044444	0	0.028889	0.012778	0.00055556	0.026111
	0.256945	0	0	0	0	0.0022222	0	0.0044444	0	0.028889	0.012778	0.00055556	0.026111
	0.257222	0	0	0	0	0.0022222	0	0.0044444	0	0.028889	0.012778	0.00055556	0.026111
	0.2575	0	0	0	0	0.0022222	0	0.0044444	0	0.028889	0.012778	0.00055556	0.026111
	0.257778	0	0	0	0	0.0022222	0	0.0044444	0	0.028889	0.012778	0.00055556	0.026111
	0.258056	0	0	0	0	0.0022222	0	0.0044444	0	0.028889	0.012778	0.00055556	0.026111
	0.258333	0	0	0	0	0.0022222	0	0.0044444	0	0.028889	0.012778	0.00055556	0.026111
	0.258611	0	0	0	0	0.0022222	0	0.0044444	0	0.028889	0.012778	0.00055556	0.026111
	0.258889	0	0	0	0	0.0022222	0	0.0044444	0	0.028889	0.013333	0.00055556	0.026111
	0.259167	0	0	0	0	0.0022222	0	0.0044444	0	0.028889	0.013333	0.00055556	0.026111
	0.259445	0	0	0	0	0.0022222	0	0.0044444	0	0.028889	0.013889	0.00055556	0.026111
	0.259722	0	0	0	0	0.0022222	0	0.0044444	0	0.028889	0.013889	0.00055556	0.026111
	0.26	0	0	0	0	0.0022222	0	0.0044444	0	0.028889	0.013889	0.00055556	0.026111
	0.260278	0	0	0	0	0.0022222	0	0.0044444	0	0.028889	0.013889	0.00055556	0.026111
	0.260556	0	0	0	0	0.0022222	0	0.0044444	0	0.028889	0.013889	0.00055556	0.026111
	0.260833	0	0	0	0	0.0022222	0	0.0044444	0	0.028889	0.013889	0.00055556	0.026111
	0.261111	0	0	0	0	0.0022222	0	0.0044444	0	0.028889	0.014444	0.00055556	0.026111
	0.261389	0	0	0	0	0.0022222	0	0.0044444	0	0.028889	0.014444	0.00055556	0.026111
	0.261667	0	0	0	0	0.0022222	0	0.0044444	0	0.028889	0.014444	0.00055556	0.026667
	0.261944	0	0	0	0	0.0022222	0	0.0044444	0	0.028889	0.015	0.00055556	0.027222
	0.262222	0	0	0	0	0.0022222	0	0.0044444	0	0.028889	0.015	0.00055556	0.027778
	0.2625	0	0	0	0	0.0022222	0	0.0044444	0	0.028889	0.015	0.00055556	0.027778
	0.262778	0	0	0	0	0.0022222	0	0.0044444	0	0.028889	0.015	0.00055556	0.027778
	0.263056	0	0	0	0	0.0022222	0	0.0044444	0	0.028889	0.015	0.00055556	0.027778
	0.263333	0	0	0	0	0.0022222	0	0.0044444	0	0.028889	0.015	0.00055556	0.027778
	0.263611	0	0	0	0	0.0022222	0	0.0044444	0	0.028889	0.015	0.00055556	0.027778
	0.263889	0	0	0	0	0.0022222	0	0.0044444	0	0.028889	0.015	0.00055556	0.027778
	0.264167	0	0	0	0	0.0022222	0	0.0044444	0	0.028889	0.014444	0.00055556	0.027778
	0.264444	0	0	0	0	0.0022222	0	0.0044444	0	0.028889	0.014444	0.00055556	0.027778
	0.264722	0	0	0	0	0.0022222	0	0.0044444	0	0.028889	0.014444	0.00055556	0.027778
	0.265	0	0	0	0	0.0022222	0	0.0044444	0	0.028889	0.014444	0.00055556	0.027778
	0.265278	0	0	0	0	0.0022222	0	0.0044444	0	0.028889	0.014444	0.00055556	0.027778
	0.265556	0	0	0	0	0.0022222	0	0.0044444	0	0.028889	0.014444	0.00055556	0.027778
	0.265833	0	0	0	0	0.0022222	0	0.0044444	0	0.028889	0.014444	0.00055556	0.027778
	0.266111	0	0	0	0	0.0022222	0	0.0044444	0	0.028889	0.014444	0.00055556	0.027778
	0.266389	0	0	0	0	0.0022222	0	0.0044444	0	0.028889	0.014444	0.00055556	0.027778
	0.266667	0	0	0	0	0.0022222	0	0.0044444	0	0.028889	0.014444	0.00055556	0.027778
	0.266944	0	0	0	0	0.0022222	0	0.0044444	0	0.028889	0.014444	0.00055556	0.027778
	0.267222	0	0	0	0	0.0022222	0	0.0044444	0	0.028889	0.014444	0.00055556	0.027778
	0.2675	0	0	0	0	0.0022222	0	0.0044444	0	0.028889	0.014444	0.00055556	0.027778
	0.267778	0	0	0	0	0.0022222	0	0.0044444	0	0.028889	0.014444	0.00055556	0.027778
	0.268056	0	0	0	0	0.0022222	0	0.0044444	0	0.028889	0.014444	0.00055556	0.027778
	0.268333	0	0	0	0	0.0022222	0	0.0044444	0	0.028889	0.014444	0.00055556	0.027778
	0.268611	0	0	0	0	0.0022222	0	0.0044444	0	0.028889	0.014444	0.00055556	0.027778
	0.268889	0	0	0	0	0.0022222	0	0.0044444	0	0.028889	0.014444	0.00055556	0.027778
	0.269167	0	0	0	0	0.0022222	0	0.0044444	0	0.028889	0.014444	0.00055556	0.027778
	0.269444	0	0	0	0	0.0022222	0	0.0044444	0	0.028889	0.014444	0.00055556	0.027778
	0.269722	0	0	0	0	0.0022222	0	0.0044444	0	0.028889	0.014444	0.00055556	0.027778
	0.27	0	0	0	0	0.0022222	0	0.0044444	0	0.028889	0.014444	0.00055556	0.027778
	0.270278	0	0	0	0	0.0022222	0	0.0044444	0	0.028889	0.014444	0.00055556	0.027778
	0.270556	0	0	0	0	0.0022222	0	0.0044444	0	0.028889	0.014444	0.00055556	0.027778
	0.270833	0	0	0	0	0.0022222	0	0.0044444	0	0.028889	0.014444	0.00055556	0.027778
	0.271111	0	0	0	0	0.0022222	0	0.0044444	0	0.028889	0.015	0.00055556	0.027778
	0.271389	0	0	0	0	0.0022222	0	0.0044444	0	0.028889	0.015	0.00055556	0.027778
	0.271667	0	0	0	0	0.0022222	0	0.0044444	0	0.028889	0.015	0.00055556	0.027778
	0.271944	0	0	0	0	0.0022222	0	0.0044444	0	0.028889	0.015	0.00055556	0.027778
	0.272222	0	0	0	0	0.0022222	0	0.0044444	0	0.028889	0.015	0.00055556	0.027778
	0.2725	0	0	0	0	0.0022222	0	0.0044444	0	0.028889	0.015	0.00055556	0.027778
	0.272778	0	0	0	0	0.0022222	0	0.0044444	0	0.028889	0.015	0.00055556	0.027778
	0.273056	0	0	0	0	0.0022222	0	0.0044444	0	0.028889	0.015	0.00055556	0.027778
	0.273333	0	0	0	0	0.0022222	0	0.0044444	0	0.028889	0.015	0.00055556	0.027778
	0.273611	0	0	0	0	0.0022222	0	0.0044444	0	0.028889	0.015	0.00055556	0.027778
	0.273889	0	0	0	0	0.0022222	0	0.0044444	0	0.028889	0.015	0.00055556	0.027778
	0.274167	0	0	0	0	0.0022222	0	0.0044444	0	0.028889	0.015	0.00055556	0.027778
	0.274444	0	0	0	0	0.0022222	0	0.0044444	0	0.028889	0.015	0.00055556	0.027778
	0.274722	0	0	0	0	0.0022222	0	0.0044444	0	0.028889	0.015	0.00055556	0.027778
	0.275	0	0	0	0	0.0022222	0	0.0044444	0	0.028889	0.015	0.00055556	0.027778
	0.275278	0	0	0	0	0.0022222	0	0.0044444	0	0.028889	0.015	0.00055556	0.027778
	0.275556	0	0	0	0	0.0022222	0	0.0044444	0	0.028889	0.015	0.00055556	0.027778
	0.275833	0	0	0	0	0.0022222	0	0.0044444	0	0.028889	0.015	0.00055556	0.027778
	0.276111	0	0	0	0	0.0022222	0	0.0044444	0	0.028889	0.015	0.00055556	0.027778
	0.276389	0	0	0	0	0.0022222	0	0.0044444	0	0.028889	0.015	0.00055556	0.027222
	0.276667	0	0	0	0	0.0022222	0	0.0044444	0	0.028889	0.015	0.00055556	0.027222
	0.276944	0	0	0	0	0.0022222	0	0.0044444	0	0.028889	0.015	0.00055556	0.027222
	0.277222	0	0	0	0	0.0022222	0	0.0044444	0	0.028889	0.015	0.00055556	0.027222
	0.2775	0	0	0	0	0.0022222	0	0.0044444	0	0.028889	0.015	0.00055556	0.027222
	0.277778	0	0	0	0	0.0022222	0	0.0044444	0	0.028889	0.015	0.00055556	0.027222
	0.278056	0	0	0	0	0.0022222	0	0.0044444	0	0.028889	0.015	0.00055556	0.026667
	0.278333	0	0	0	0	0.0022222	0	0.0044444	0	0.028889	0.015	0.00055556	0.026667
	0.278611	0	0	0	0	0.0022222	0	0.0044444	0	0.028889	0.015	0.00055556	0.026667
	0.278889	0	0	0	0	0.0022222	0	0.0044444	0	0.028889	0.015	0.00055556	0.026667
	0.279167	0	0	0	0	0.0022222	0	0.0044444	0	0.028889	0.015	0.00055556	0.026111
	0.279444	0	0	0	0	0.0022222	0	0.0044444	0	0.028889	0.014444	0.00055556	0.026111
	0.279722	0	0	0	0	0.0022222	0	0.0044444	0	0.028889	0.014444	0.00055556	0.026111
	0.28	0	0	0	0	0.0022222	0	0.0044444	0	0.028889	0.014444	0.00055556	0.026111
	0.280278	0	0	0	0	0.0022222	0	0.0044444	0	0.028889	0.014444	0.00055556	0.026111
	0.280556	0	0	0	0	0.0022222	0	0.0044444	0	0.028889	0.014444	0.00055556	0.026111
	0.280833	0	0	0	0	0.0022222	0	0.0044444	0	0.028889	0.014444	0.00055556	0.026111
	0.281111	0	0	0	0	0.0022222	0	0.0044444	0	0.028889	0.014444	0.00055556	0.026111
	0.281389	0	0	0	0	0.0022222	0	0.0044444	0	0.028889	0.014444	0.00055556	0.026111
	0.281667	0	0	0	0	0.0022222	0	0.0044444	0	0.028889	0.013889	0.00055556	0.026111
	0.281944	0	0	0	0	0.0022222	0	0.0044444	0	0.028889	0.013889	0.00055556	0.026111
	0.282222	0	0	0	0	0.0022222	0	0.0044444	0	0.028889	0.013889	0.00055556	0.026111
	0.2825	0	0	0	0	0.0022222	0	0.0044444	0	0.028889	0.013889	0.00055556	0.026111
	0.282778	0	0	0	0	0.0022222	0	0.0044444	0	0.028889	0.013889	0.00055556	0.026111
	0.283056	0	0	0	0	0.0022222	0	0.0044444	0	0.028889	0.013889	0.00055556	0.026111
	0.283333	0	0	0	0	0.0022222	0	0.0044444	0	0.028889	0.013889	0.00055556	0.026111
	0.283611	0	0	0	0	0.0022222	0	0.0044444	0	0.028889	0.013889	0.00055556	0.026111
	0.283889	0	0	0	0	0.0022222	0	0.0044444	0	0.028889	0.013889	0.00055556	0.026111
	0.284167	0	0	0	0	0.0022222	0	0.0044444	0	0.028889	0.013889	0.00055556	0.026111
	0.284444	0	0	0	0	0.0022222	0	0.0044444	0	0.028889	0.013889	0.00055556	0.026111
	0.284722	0	0	0	0	0.0022222	0	0.0044444	0	0.028889	0.013889	0.00055556	0.026111
	0.285	0	0	0	0	0.0022222	0	0.0044444	0	0.028889	0.013889	0.00055556	0.026111
	0.285278	0	0	0	0	0.0022222	0	0.0044444	0	0.028889	0.013333	0.00055556	0.026111
	0.285556	0	0	0	0	0.0022222	0	0.0044444	0	0.028889	0.013333	0.00055556	0.026111
	0.285833	0	0	0	0	0.0022222	0	0.0044444	0	0.028889	0.013333	0.00055556	0.026111
	0.286111	0	0	0	0	0.0022222	0	0.0044444	0	0.028889	0.013333	0.00055556	0.026111
	0.286389	0	0	0	0	0.0022222	0	0.0044444	0	0.028889	0.013333	0.00055556	0.026111
	0.286667	0	0	0	0	0.0022222	0	0.0044444	0	0.028889	0.013333	0.00055556	0.026111
	0.286944	0	0	0	0	0.0022222	0	0.0044444	0	0.028889	0.013333	0.00055556	0.026667
	0.287222	0	0	0	0	0.0022222	0	0.0044444	0	0.028889	0.013333	0.00055556	0.026667
	0.2875	0	0	0	0	0.0022222	0	0.0044444	0	0.028889	0.012778	0.00055556	0.026667
	0.287778	0	0	0	0	0.0022222	0	0.0044444	0	0.028889	0.012778	0.00055556	0.026667
	0.288056	0	0	0	0	0.0022222	0	0.0044444	0	0.028889	0.012778	0.00055556	0.026667
	0.288333	0	0	0	0	0.0022222	0	0.0044444	0	0.028889	0.012778	0.00055556	0.026667
	0.288611	0	0	0	0	0.0022222	0	0.0044444	0	0.028889	0.012778	0.00055556	0.026667
	0.288889	0	0	0	0	0.0022222	0	0.0044444	0	0.028889	0.012778	0.00055556	0.026667
	0.289167	0	0	0	0	0.0022222	0	0.0044444	0	0.028889	0.012778	0.00055556	0.026111
	0.289444	0	0	0	0	0.0022222	0	0.0044444	0	0.028889	0.012778	0.00055556	0.026111
	0.289722	0	0	0	0	0.0022222	0	0.0044444	0	0.028889	0.012778	0.00055556	0.026111
	0.29	0	0	0	0	0.0022222	0	0.0044444	0	0.028889	0.012778	0.00055556	0.026111
	0.290278	0	0	0	0	0.0022222	0	0.0044444	0	0.028889	0.012778	0.00055556	0.026111
	0.290556	0	0	0	0	0.0022222	0	0.0044444	0	0.028889	0.012778	0.00055556	0.026111
	0.290833	0	0	0	0	0.0022222	0	0.0044444	0	0.028889	0.012778	0.00055556	0.025556
	0.291111	0	0	0	0	0.0022222	0	0.0044444	0	0.028889	0.012778	0.00055556	0.025
	0.291389	0	0	0	0	0.0022222	0	0.0044444	0	0.028889	0.012778	0.00055556	0.025
	0.291667	0	0	0	0	0.0022222	0	0.0044444	0	0.028889	0.012778	0.00055556	0.025
	0.291944	0	0	0	0	0.0022222	0	0.0044444	0	0.028889	0.012778	0.00055556	0.025
	0.292222	0	0	0	0	0.0022222	0	0.0044444	0	0.028889	0.012778	0.00055556	0.025556
	0.2925	0	0	0	0	0.0022222	0	0.0044444	0	0.028889	0.012778	0.00055556	0.025556
	0.292778	0	0	0	0	0.0022222	0	0.0044444	0	0.028889	0.012778	0.00055556	0.026111
	0.293056	0	0	0	0	0.0022222	0	0.0044444	0	0.028333	0.012778	0.00055556	0.025556
	0.293333	0	0	0	0	0.0022222	0	0.0044444	0	0.028333	0.012778	0.00055556	0.026111
	0.293611	0	0	0	0	0.0022222	0	0.0044444	0	0.028333	0.012778	0.00055556	0.026667
	0.293889	0	0	0	0	0.0022222	0	0.0044444	0	0.028333	0.012778	0.00055556	0.026667
	0.294167	0	0	0	0	0.0022222	0	0.0044444	0	0.028333	0.012778	0.00055556	0.026667
	0.294444	0	0	0	0	0.0022222	0	0.0044444	0	0.028333	0.012778	0.00055556	0.026667
	0.294722	0	0	0	0	0.0022222	0	0.0044444	0	0.028333	0.012778	0.00055556	0.026667
	0.295	0	0	0	0	0.0022222	0	0.0044444	0	0.028333	0.012778	0.00055556	0.026667
	0.295278	0	0	0	0	0.0022222	0	0.0044444	0	0.028333	0.012778	0.00055556	0.027222
	0.295556	0	0	0	0	0.0022222	0	0.0044444	0	0.028333	0.012778	0.00055556	0.027778
	0.295833	0	0	0	0	0.0022222	0	0.0044444	0	0.028333	0.012778	0.00055556	0.027778
	0.296111	0	0	0	0	0.0022222	0	0.0044444	0	0.028333	0.012778	0.00055556	0.027778
	0.296389	0	0	0	0	0.0022222	0	0.0044444	0	0.028333	0.012778	0.00055556	0.027778
	0.296667	0	0	0	0	0.0022222	0	0.0044444	0	0.028333	0.012778	0.00055556	0.027778
	0.296944	0	0	0	0	0.0022222	0	0.0044444	0	0.027778	0.012222	0.00055556	0.027778
	0.297222	0	0	0	0	0.0022222	0	0.0044444	0	0.027222	0.012222	0.00055556	0.027778
	0.2975	0	0	0	0	0.0022222	0	0.0044444	0	0.027778	0.012222	0.00055556	0.027778
	0.297778	0	0	0	0	0.0022222	0	0.0044444	0	0.027778	0.012222	0.00055556	0.027778
	0.298056	0	0	0	0	0.0022222	0	0.0044444	0	0.027222	0.012222	0.00055556	0.027778
	0.298333	0	0	0	0	0.0022222	0	0.0044444	0	0.027222	0.011667	0.00055556	0.027778
	0.298611	0	0	0	0	0.0022222	0	0.0044444	0	0.027222	0.011667	0.00055556	0.027778
	0.298889	0	0	0	0	0.0022222	0	0.0044444	0	0.027222	0.011111	0.00055556	0.027778
	0.299167	0	0	0	0	0.0022222	0	0.0044444	0	0.027222	0.010556	0.00055556	0.027778
	0.299444	0	0	0	0	0.0022222	0	0.0044444	0	0.026667	0.010556	0.00055556	0.027778
	0.299722	0	0	0	0	0.0022222	0	0.0044444	0	0.026667	0.010556	0.00055556	0.027778
	0.3	0	0	0	0	0.0022222	0	0.0044444	0	0.026667	0.010556	0.00055556	0.027778
	0.300278	0	0	0	0	0.0022222	0	0.0044444	0	0.026667	0.010556	0.00055556	0.027778
	0.300556	0	0	0	0	0.0022222	0	0.0044444	0	0.026667	0.010556	0.00055556	0.027778
	0.300833	0	0	0	0	0.0022222	0	0.0044444	0	0.026667	0.010556	0.00055556	0.027778
	0.301111	0	0	0	0	0.0022222	0	0.0044444	0	0.026667	0.010556	0.00055556	0.027778
	0.301389	0	0	0	0	0.0022222	0	0.0044444	0	0.026667	0.010556	0.00055556	0.027778
	0.301667	0	0	0	0	0.0022222	0	0.0044444	0	0.026667	0.010556	0.00055556	0.027778
	0.301944	0	0	0	0	0.0022222	0	0.0044444	0	0.026667	0.010556	0.00055556	0.027778
	0.302222	0	0	0	0	0.0022222	0	0.0044444	0	0.026667	0.010556	0.00055556	0.027778
	0.3025	0	0	0	0	0.0022222	0	0.0044444	0	0.027222	0.010556	0.00055556	0.027778
	0.302778	0	0	0	0	0.0022222	0	0.0044444	0	0.027222	0.010556	0.00055556	0.027778
	0.303056	0	0	0	0	0.0022222	0	0.0044444	0	0.027222	0.010556	0.00055556	0.027778
	0.303333	0	0	0	0	0.0022222	0	0.0044444	0	0.027222	0.010556	0.00055556	0.027778
	0.303611	0	0	0	0	0.0022222	0	0.0044444	0	0.027222	0.010556	0.00055556	0.027778
	0.303889	0	0	0	0	0.0022222	0	0.0044444	0	0.027222	0.010556	0.00055556	0.027778
	0.304167	0	0	0	0	0.0022222	0	0.0044444	0	0.027222	0.010556	0.00055556	0.027778
	0.304444	0	0	0	0	0.0022222	0	0.0044444	0	0.027222	0.010556	0.00055556	0.027778
	0.304722	0	0	0	0	0.0022222	0	0.0044444	0	0.026667	0.010556	0.00055556	0.027778
	0.305	0	0	0	0	0.0022222	0	0.0044444	0	0.026667	0.010556	0.00055556	0.027778
	0.305278	0	0	0	0	0.0022222	0	0.0044444	0	0.026667	0.010556	0.00055556	0.027778
	0.305556	0	0	0	0	0.0022222	0	0.0044444	0	0.026667	0.010556	0.00055556	0.027778
	0.305833	0	0	0	0	0.0022222	0	0.0044444	0	0.026667	0.010556	0.00055556	0.027778
	0.306111	0	0	0	0	0.0022222	0	0.0044444	0	0.026667	0.010556	0.00055556	0.027778
	0.306389	0	0	0	0	0.0022222	0	0.0044444	0	0.026667	0.010556	0.00055556	0.027778
	0.306667	0	0	0	0	0.0022222	0	0.0044444	0	0.026667	0.010556	0.00055556	0.027778
	0.306944	0	0	0	0	0.0022222	0	0.0044444	0	0.026667	0.010556	0.00055556	0.027778
	0.307222	0	0	0	0	0.0022222	0	0.0044444	0	0.026667	0.010556	0.00055556	0.028333
	0.3075	0	0	0	0	0.0022222	0	0.0044444	0	0.026667	0.010556	0.00055556	0.028333
	0.307778	0	0	0	0	0.0022222	0	0.0044444	0	0.026667	0.010556	0.00055556	0.028333
	0.308056	0	0	0	0	0.0022222	0	0.0044444	0	0.026667	0.010556	0.00055556	0.028333
	0.308333	0	0	0	0	0.0022222	0	0.0044444	0	0.026667	0.010556	0.00055556	0.028333
	0.308611	0	0	0	0	0.0022222	0	0.0044444	0	0.026667	0.010556	0.00055556	0.028333
	0.308889	0	0	0	0	0.0022222	0	0.0044444	0	0.026667	0.010556	0.00055556	0.028333
	0.309167	0	0	0	0	0.0022222	0	0.0044444	0	0.026667	0.010556	0.00055556	0.028333
	0.309445	0	0	0	0	0.0022222	0	0.0044444	0	0.026667	0.010556	0.00055556	0.028333
	0.309722	0	0	0	0	0.0022222	0	0.0044444	0	0.026667	0.010556	0.00055556	0.028333
	0.31	0	0	0	0	0.0022222	0	0.0044444	0	0.026667	0.010556	0.00055556	0.028333
	0.310278	0	0	0	0	0.0022222	0	0.0044444	0	0.026667	0.010556	0.00055556	0.028333
	0.310556	0	0	0	0	0.0022222	0	0.0044444	0	0.026667	0.010556	0.00055556	0.028333
	0.310833	0	0	0	0	0.0022222	0	0.0044444	0	0.026667	0.010556	0.00055556	0.028333
	0.311111	0	0	0	0	0.0022222	0	0.0044444	0	0.026667	0.010556	0.00055556	0.028333
	0.311389	0	0	0	0	0.0022222	0	0.0044444	0	0.026667	0.010556	0.00055556	0.028333
	0.311667	0	0	0	0	0.0022222	0	0.0044444	0	0.026667	0.010556	0.00055556	0.028333
	0.311945	0	0	0	0	0.0022222	0	0.0044444	0	0.026667	0.010556	0.00055556	0.028889
	0.312222	0	0	0	0	0.0022222	0	0.0044444	0	0.026667	0.010556	0.00055556	0.028889
	0.3125	0	0	0	0	0.0022222	0	0.0044444	0	0.026667	0.010556	0.00055556	0.028889
	0.312778	0	0	0	0	0.0022222	0	0.0044444	0	0.026667	0.010556	0.00055556	0.028889
	0.313056	0	0	0	0	0.0022222	0	0.0044444	0	0.026667	0.010556	0.00055556	0.028889
	0.313333	0	0	0	0	0.0022222	0	0.0044444	0	0.026667	0.010556	0.00055556	0.029444
	0.313611	0	0	0	0	0.0022222	0	0.0044444	0	0.026667	0.010556	0.00055556	0.028889
	0.313889	0	0	0	0	0.0022222	0	0.0044444	0	0.026667	0.010556	0.00055556	0.028333
	0.314167	0	0	0	0	0.0022222	0	0.0044444	0	0.026667	0.010556	0.00055556	0.028333
	0.314445	0	0	0	0	0.0022222	0	0.0044444	0	0.026667	0.010556	0.00055556	0.028333
	0.314722	0	0	0	0	0.0022222	0	0.0044444	0	0.026667	0.010556	0.00055556	0.028333
	0.315	0	0	0	0	0.0022222	0	0.0044444	0	0.026667	0.010556	0.00055556	0.028333
	0.315278	0	0	0	0	0.0022222	0	0.0044444	0	0.026667	0.010556	0.00055556	0.027778
	0.315555	0	0	0	0	0.0022222	0	0.0044444	0	0.026667	0.010556	0.00055556	0.027778
	0.315833	0	0	0	0	0.0022222	0	0.0044444	0	0.026667	0.010556	0.00055556	0.027778
	0.316111	0	0	0	0	0.0022222	0	0.0044444	0	0.026667	0.010556	0.00055556	0.027778
	0.316389	0	0	0	0	0.0016667	0	0.0044444	0	0.026667	0.010556	0.00055556	0.027778
	0.316667	0	0	0	0	0.0011111	0	0.0044444	0	0.026667	0.010556	0.00055556	0.027778
	0.316945	0	0	0	0	0.00055556	0	0.0044444	0	0.026667	0.010556	0.00055556	0.027778
	0.317222	0	0	0	0	0.00055556	0	0.0044444	0	0.026667	0.010556	0.00055556	0.027778
	0.3175	0	0	0	0	0.00055556	0	0.0044444	0	0.026667	0.010556	0.00055556	0.027778
	0.317778	0	0	0	0	0.00055556	0	0.0044444	0	0.026667	0.010556	0.00055556	0.027778
	0.318056	0	0	0	0	0.00055556	0	0.0044444	0	0.026667	0.010556	0.00055556	0.027778
	0.318333	0	0	0	0	0.00055556	0	0.0044444	0	0.026667	0.010556	0.00055556	0.027778
	0.318611	0	0	0	0	0.00055556	0	0.0044444	0	0.026667	0.010556	0.00055556	0.027778
	0.318889	0	0	0	0	0.00055556	0	0.0044444	0	0.026667	0.010556	0.00055556	0.027778
	0.319167	0	0	0	0	0.00055556	0	0.0044444	0	0.026667	0.010556	0.00055556	0.027778
	0.319445	0	0	0	0	0.00055556	0	0.0044444	0	0.026667	0.010556	0.00055556	0.027778
	0.319722	0	0	0	0	0.00055556	0	0.0044444	0	0.026667	0.010556	0.00055556	0.027778
	0.32	0	0	0	0	0.00055556	0	0.0044444	0	0.026667	0.010556	0.00055556	0.027778
	0.320278	0	0	0	0	0.00055556	0	0.0044444	0	0.026667	0.010556	0.00055556	0.027778
	0.320556	0	0	0	0	0.00055556	0	0.0044444	0	0.026667	0.010556	0.00055556	0.027778
	0.320833	0	0	0	0	0.00055556	0	0.0044444	0	0.026667	0.010556	0.00055556	0.027778
	0.321111	0	0	0	0	0.00055556	0	0.0044444	0	0.026667	0.010556	0.00055556	0.027778
	0.321389	0	0	0	0	0.00055556	0	0.0044444	0	0.026667	0.010556	0.00055556	0.027778
	0.321667	0	0	0	0	0.00055556	0	0.0044444	0	0.026667	0.010556	0.00055556	0.027778
	0.321945	0	0	0	0	0.00055556	0	0.0044444	0	0.026667	0.010556	0.00055556	0.027778
	0.322222	0	0	0	0	0.00055556	0	0.0044444	0	0.026667	0.010556	0.00055556	0.027778
	0.3225	0	0	0	0	0.00055556	0	0.0044444	0	0.026667	0.010556	0.00055556	0.027778
	0.322778	0	0	0	0	0.00055556	0	0.0044444	0	0.026667	0.010556	0.00055556	0.027778
	0.323056	0	0	0	0	0.00055556	0	0.0044444	0	0.026667	0.010556	0.00055556	0.027778
	0.323333	0	0	0	0	0.00055556	0	0.0044444	0	0.026667	0.010556	0.00055556	0.027778
	0.323611	0	0	0	0	0.00055556	0	0.0044444	0	0.026667	0.010556	0.00055556	0.027778
	0.323889	0	0	0	0	0.00055556	0	0.0044444	0	0.026667	0.010556	0.00055556	0.027778
	0.324167	0	0	0	0	0.00055556	0	0.0044444	0	0.026667	0.010556	0.00055556	0.027778
	0.324444	0	0	0	0	0.00055556	0	0.0044444	0	0.026667	0.010556	0.00055556	0.027778
	0.324722	0	0	0	0	0.00055556	0	0.0044444	0	0.026667	0.010556	0.00055556	0.027778
	0.325	0	0	0	0	0.00055556	0	0.0044444	0	0.026667	0.010556	0.00055556	0.027222
	0.325278	0	0	0	0	0.00055556	0	0.0044444	0	0.026667	0.010556	0.00055556	0.027222
	0.325556	0	0	0	0	0.00055556	0	0.0044444	0	0.026667	0.010556	0.00055556	0.026667
	0.325833	0	0	0	0	0.00055556	0	0.0044444	0	0.026667	0.010556	0.00055556	0.026667
	0.326111	0	0	0	0	0.00055556	0	0.0044444	0	0.026667	0.010556	0.00055556	0.026667
	0.326389	0	0	0	0	0.00055556	0	0.0044444	0	0.026667	0.010556	0.00055556	0.026667
	0.326667	0	0	0	0	0.00055556	0	0.0044444	0	0.026667	0.01	0.00055556	0.026111
	0.326944	0	0	0	0	0.00055556	0	0.0044444	0	0.026667	0.01	0.00055556	0.026111
	0.327222	0	0	0	0	0.00055556	0	0.0044444	0	0.026667	0.01	0.00055556	0.026111
	0.3275	0	0	0	0	0.00055556	0	0.0044444	0	0.026667	0.01	0.00055556	0.026111
	0.327778	0	0	0	0	0.00055556	0	0.0044444	0	0.026667	0.01	0.00055556	0.026111
	0.328056	0	0	0	0	0.00055556	0	0.0044444	0	0.026667	0.01	0.00055556	0.026111
	0.328333	0	0	0	0	0.00055556	0	0.0044444	0	0.026667	0.01	0.00055556	0.026111
	0.328611	0	0	0	0	0.00055556	0	0.0044444	0	0.026667	0.01	0.00055556	0.026111
	0.328889	0	0	0	0	0.00055556	0	0.0044444	0	0.026667	0.01	0.00055556	0.026111
	0.329167	0	0	0	0	0.00055556	0	0.0044444	0	0.026667	0.01	0.00055556	0.026111
	0.329444	0	0	0	0	0.00055556	0	0.0044444	0	0.026667	0.01	0.00055556	0.026111
	0.329722	0	0	0	0	0.00055556	0	0.0044444	0	0.026667	0.01	0.00055556	0.026111
	0.33	0	0	0	0	0.00055556	0	0.0044444	0	0.026667	0.01	0.00055556	0.026111
	0.330278	0	0	0	0	0.00055556	0	0.0044444	0	0.026667	0.01	0.00055556	0.026111
	0.330556	0	0	0	0	0.00055556	0	0.0044444	0	0.026667	0.01	0.00055556	0.026111
	0.330833	0	0	0	0	0.00055556	0	0.0044444	0	0.026667	0.01	0.00055556	0.026111
	0.331111	0	0	0	0	0.00055556	0	0.0044444	0	0.026667	0.01	0.00055556	0.026111
	0.331389	0	0	0	0	0.00055556	0	0.005	0	0.026667	0.01	0.00055556	0.026111
	0.331667	0	0	0	0	0.00055556	0	0.0055556	0	0.026667	0.01	0.00055556	0.026111
	0.331944	0	0	0	0	0.00055556	0	0.0055556	0	0.026667	0.01	0.00055556	0.026111
	0.332222	0	0	0	0	0.00055556	0	0.0055556	0	0.026667	0.01	0.00055556	0.026111
	0.3325	0	0	0	0	0.00055556	0	0.0055556	0	0.026667	0.01	0.00055556	0.026111
	0.332778	0	0	0	0	0.00055556	0	0.0055556	0	0.026667	0.01	0.00055556	0.026111
	0.333056	0	0	0	0	0.00055556	0	0.0055556	0	0.026667	0.01	0.00055556	0.026111
	0.333333	0	0	0	0	0.00055556	0	0.0055556	0	0.026667	0.01	0.00055556	0.026111
	0.333611	0	0	0	0	0.00055556	0	0.0055556	0	0.026667	0.01	0.00055556	0.026667
	0.333889	0	0	0	0	0.00055556	0	0.0055556	0	0.026667	0.01	0.00055556	0.027222
	0.334167	0	0	0	0	0.00055556	0	0.0055556	0	0.026667	0.01	0.00055556	0.027222
	0.334444	0	0	0	0	0.00055556	0	0.0055556	0	0.026667	0.01	0.00055556	0.027222
	0.334722	0	0	0	0	0.00055556	0	0.0055556	0	0.026667	0.01	0.00055556	0.027222
	0.335	0	0	0	0	0.00055556	0	0.0055556	0	0.026667	0.01	0.00055556	0.027222
	0.335278	0	0	0	0	0.00055556	0	0.0055556	0	0.026667	0.01	0.00055556	0.027222
	0.335556	0	0	0	0	0.00055556	0	0.0055556	0	0.026667	0.01	0.00055556	0.027222
	0.335833	0	0	0	0	0.00055556	0	0.0055556	0	0.026667	0.01	0.00055556	0.027222
	0.336111	0	0	0	0	0.00055556	0	0.0055556	0	0.026667	0.01	0.00055556	0.027222
	0.336389	0	0	0	0	0.00055556	0	0.0055556	0	0.026667	0.01	0.00055556	0.027222
	0.336667	0	0	0	0	0.00055556	0	0.0055556	0	0.026667	0.01	0.00055556	0.027222
	0.336944	0	0	0	0	0.00055556	0	0.0055556	0	0.026667	0.01	0.00055556	0.027222
	0.337222	0	0	0	0	0.00055556	0	0.0055556	0	0.026667	0.01	0.00055556	0.027222
	0.3375	0	0	0	0	0.00055556	0	0.0055556	0	0.026667	0.01	0.00055556	0.027222
	0.337778	0	0	0	0	0.00055556	0	0.0055556	0	0.026667	0.01	0.00055556	0.027222
	0.338056	0	0	0	0	0.00055556	0	0.0055556	0	0.026667	0.01	0.00055556	0.027222
	0.338333	0	0	0	0	0.00055556	0	0.0055556	0	0.026667	0.01	0.00055556	0.027222
	0.338611	0	0	0	0	0.00055556	0	0.0055556	0	0.026667	0.01	0.00055556	0.027222
	0.338889	0	0	0	0	0.00055556	0	0.0055556	0	0.026667	0.01	0.00055556	0.027222
	0.339167	0	0	0	0	0.00055556	0	0.0055556	0	0.026667	0.01	0.00055556	0.027222
	0.339444	0	0	0	0	0.00055556	0	0.0055556	0	0.026667	0.01	0.00055556	0.027222
	0.339722	0	0	0	0	0.00055556	0	0.0055556	0	0.026667	0.01	0.00055556	0.027222
	0.34	0	0	0	0	0.00055556	0	0.0055556	0	0.026667	0.01	0.00055556	0.027222
	0.340278	0	0	0	0	0.00055556	0	0.0055556	0	0.026667	0.01	0.00055556	0.027222
	0.340556	0	0	0	0	0.00055556	0	0.0055556	0	0.026667	0.01	0.00055556	0.027222
	0.340833	0	0	0	0	0.00055556	0	0.0055556	0	0.026667	0.01	0.00055556	0.027222
	0.341111	0	0	0	0	0.00055556	0	0.0055556	0	0.026667	0.01	0.00055556	0.027222
	0.341389	0	0	0	0	0.00055556	0	0.0055556	0	0.026667	0.01	0.00055556	0.027222
	0.341667	0	0	0	0	0.00055556	0	0.0055556	0	0.026667	0.01	0.00055556	0.026667
	0.341944	0	0	0	0	0.00055556	0	0.0055556	0	0.026667	0.01	0.00055556	0.026667
	0.342222	0	0	0	0	0.00055556	0	0.0055556	0	0.026667	0.01	0.00055556	0.026667
	0.3425	0	0	0	0	0.00055556	0	0.0055556	0	0.027222	0.01	0.00055556	0.026667
	0.342778	0	0	0	0	0.00055556	0	0.0055556	0	0.027778	0.01	0.00055556	0.026667
	0.343056	0	0	0	0	0.00055556	0	0.0055556	0	0.028333	0.01	0.00055556	0.026667
	0.343333	0	0	0	0	0.00055556	0	0.0055556	0	0.028333	0.01	0.00055556	0.026667
	0.343611	0	0	0	0	0.00055556	0	0.0055556	0	0.028333	0.01	0.00055556	0.026667
	0.343889	0	0	0	0	0.00055556	0	0.0055556	0	0.028333	0.01	0.00055556	0.026667
	0.344167	0	0	0	0	0.00055556	0	0.0055556	0	0.028333	0.01	0.00055556	0.026111
	0.344444	0	0	0	0	0.00055556	0	0.0055556	0	0.028333	0.01	0.00055556	0.026111
	0.344722	0	0	0	0	0.00055556	0	0.0055556	0	0.028333	0.01	0.00055556	0.026111
	0.345	0	0	0	0	0.00055556	0	0.0055556	0	0.028333	0.01	0.00055556	0.026111
	0.345278	0	0	0	0	0.00055556	0	0.0055556	0	0.028333	0.01	0.00055556	0.026111
	0.345556	0	0	0	0	0.00055556	0	0.0055556	0	0.028333	0.01	0.00055556	0.025556
	0.345833	0	0	0	0	0.00055556	0	0.0055556	0	0.028333	0.01	0.00055556	0.025
	0.346111	0	0	0	0	0.00055556	0	0.0055556	0	0.028333	0.01	0.00055556	0.025
	0.346389	0	0	0	0	0.00055556	0	0.0055556	0	0.028333	0.01	0.00055556	0.025
	0.346667	0	0	0	0	0.00055556	0	0.0055556	0	0.028333	0.01	0.00055556	0.025
	0.346944	0	0	0	0	0.00055556	0	0.0055556	0	0.028333	0.01	0.00055556	0.025
	0.347222	0	0	0	0	0.00055556	0	0.0055556	0	0.028333	0.01	0.00055556	0.025
	0.3475	0	0	0	0	0.00055556	0	0.0055556	0	0.028333	0.01	0.00055556	0.025
	0.347778	0	0	0	0	0.00055556	0	0.0055556	0	0.028333	0.01	0.00055556	0.024444
	0.348056	0	0	0	0	0.00055556	0	0.0055556	0	0.028333	0.01	0.00055556	0.023889
	0.348333	0	0	0	0	0.00055556	0	0.0055556	0	0.028333	0.01	0.00055556	0.023333
	0.348611	0	0	0	0	0.00055556	0	0.0055556	0	0.028333	0.01	0.00055556	0.023333
	0.348889	0	0	0	0	0.00055556	0	0.0055556	0	0.028333	0.01	0.00055556	0.023333
	0.349167	0	0	0	0	0.00055556	0	0.0055556	0	0.028333	0.01	0.00055556	0.022778
	0.349444	0	0	0	0	0.00055556	0	0.0055556	0	0.028333	0.01	0.00055556	0.022778
	0.349722	0	0	0	0	0.00055556	0	0.0055556	0	0.028333	0.01	0.00055556	0.022778
	0.35	0	0	0	0	0.00055556	0	0.0055556	0	0.028333	0.01	0.00055556	0.022778
	0.350278	0	0	0	0	0.00055556	0	0.0055556	0	0.028333	0.01	0.00055556	0.022778
	0.350556	0	0	0	0	0.00055556	0	0.0055556	0	0.028333	0.01	0.00055556	0.022778
	0.350833	0	0	0	0	0.00055556	0	0.0055556	0	0.028333	0.01	0.00055556	0.022778
	0.351111	0	0	0	0	0.00055556	0	0.0055556	0	0.028333	0.01	0.00055556	0.022778
	0.351389	0	0	0	0	0.00055556	0	0.0055556	0	0.028333	0.01	0.00055556	0.022778
	0.351667	0	0	0	0	0.00055556	0	0.0055556	0	0.028333	0.01	0.00055556	0.022778
	0.351944	0	0	0	0	0.00055556	0	0.0055556	0	0.028333	0.01	0.00055556	0.022778
	0.352222	0	0	0	0	0.00055556	0	0.0055556	0	0.028333	0.01	0.00055556	0.022778
	0.3525	0	0	0	0	0.00055556	0	0.0055556	0	0.028333	0.01	0.00055556	0.022778
	0.352778	0	0	0	0	0.00055556	0	0.0055556	0	0.028333	0.01	0.00055556	0.022778
	0.353056	0	0	0	0	0.00055556	0	0.0055556	0	0.028333	0.01	0.00055556	0.022778
	0.353333	0	0	0	0	0.00055556	0	0.0055556	0	0.028333	0.01	0.00055556	0.022778
	0.353611	0	0	0	0	0.00055556	0	0.0055556	0	0.028333	0.01	0.00055556	0.022778
	0.353889	0	0	0	0	0.00055556	0	0.0055556	0	0.028333	0.01	0.00055556	0.022778
	0.354167	0	0	0	0	0.00055556	0	0.0055556	0	0.028333	0.01	0.00055556	0.022778
	0.354444	0	0	0	0	0.00055556	0	0.0055556	0	0.028333	0.01	0.00055556	0.022778
	0.354722	0	0	0	0	0.00055556	0	0.0055556	0	0.028333	0.01	0.00055556	0.022778
	0.355	0	0	0	0	0.00055556	0	0.0055556	0	0.028333	0.01	0.00055556	0.022778
	0.355278	0	0	0	0	0.00055556	0	0.0055556	0	0.028333	0.01	0.00055556	0.022778
	0.355556	0	0	0	0	0.00055556	0	0.0055556	0	0.028333	0.01	0.00055556	0.022778
	0.355833	0	0	0	0	0.00055556	0	0.0055556	0	0.028333	0.01	0.00055556	0.022778
	0.356111	0	0	0	0	0.00055556	0	0.0055556	0	0.028333	0.01	0.00055556	0.022778
	0.356389	0	0	0	0	0.00055556	0	0.0055556	0	0.028333	0.01	0.00055556	0.022778
	0.356667	0	0	0	0	0.00055556	0	0.0055556	0	0.028333	0.01	0.00055556	0.022778
	0.356944	0	0	0	0	0.00055556	0	0.0055556	0	0.028333	0.01	0.00055556	0.022778
	0.357222	0	0	0	0	0.00055556	0	0.0055556	0	0.028333	0.01	0.00055556	0.022778
	0.3575	0	0	0	0	0.00055556	0	0.0055556	0	0.028333	0.01	0.00055556	0.022778
	0.357778	0	0	0	0	0.00055556	0	0.0055556	0	0.028333	0.01	0.00055556	0.022778
	0.358056	0	0	0	0	0.00055556	0	0.0055556	0	0.028333	0.01	0.00055556	0.022778
	0.358333	0	0	0	0	0.00055556	0	0.0055556	0	0.028333	0.01	0.00055556	0.022778
	0.358611	0	0	0	0	0.00055556	0	0.0055556	0	0.028333	0.01	0.00055556	0.022778
	0.358889	0	0	0	0	0.00055556	0	0.0055556	0	0.028333	0.01	0.00055556	0.022778
	0.359167	0	0	0	0	0.00055556	0	0.0055556	0	0.028333	0.01	0.00055556	0.022778
	0.359444	0	0	0	0	0.00055556	0	0.0055556	0	0.028333	0.01	0.00055556	0.022778
	0.359722	0	0	0	0	0.00055556	0	0.0055556	0	0.028333	0.01	0.00055556	0.022778
	0.36	0	0	0	0	0.00055556	0	0.0055556	0	0.028333	0.01	0.00055556	0.022778
	0.360278	0	0	0	0	0.00055556	0	0.0055556	0	0.028333	0.01	0.00055556	0.022778
	0.360556	0	0	0	0	0.00055556	0	0.0055556	0	0.028333	0.01	0.00055556	0.022778
	0.360833	0	0	0	0	0.00055556	0	0.0055556	0	0.028333	0.01	0.00055556	0.022778
	0.361111	0	0	0	0	0.00055556	0	0.0055556	0	0.028333	0.01	0.00055556	0.022778
	0.361389	0	0	0	0	0.00055556	0	0.0055556	0	0.028333	0.01	0.00055556	0.022778
	0.361667	0	0	0	0	0.00055556	0	0.0055556	0	0.028333	0.01	0.00055556	0.022778
	0.361944	0	0	0	0	0.00055556	0	0.0055556	0	0.028333	0.01	0.00055556	0.022778
	0.362222	0	0	0	0	0.00055556	0	0.0055556	0	0.028333	0.01	0.00055556	0.022778
	0.3625	0	0	0	0	0.00055556	0	0.0055556	0	0.028333	0.01	0.00055556	0.022778
	0.362778	0	0	0	0	0.00055556	0	0.0055556	0	0.028333	0.01	0.00055556	0.022778
	0.363056	0	0	0	0	0.00055556	0	0.0055556	0	0.028333	0.01	0.00055556	0.022778
	0.363333	0	0	0	0	0.00055556	0	0.0055556	0	0.028333	0.01	0.00055556	0.022778
	0.363611	0	0	0	0	0.00055556	0	0.0055556	0	0.028333	0.01	0.00055556	0.022778
	0.363889	0	0	0	0	0.00055556	0	0.0055556	0	0.028333	0.01	0.00055556	0.022778
	0.364167	0	0	0	0	0.00055556	0	0.0055556	0	0.028333	0.01	0.00055556	0.022778
	0.364444	0	0	0	0	0.00055556	0	0.0055556	0	0.028333	0.01	0.00055556	0.022778
	0.364722	0	0	0	0	0.00055556	0	0.0055556	0	0.028333	0.01	0.00055556	0.022778
	0.365	0	0	0	0	0.00055556	0	0.0055556	0	0.028333	0.010556	0.00055556	0.022778
	0.365278	0	0	0	0	0.00055556	0	0.0055556	0	0.028333	0.010556	0.00055556	0.022778
	0.365556	0	0	0	0	0.00055556	0	0.0055556	0	0.028333	0.010556	0.00055556	0.022778
	0.365833	0	0	0	0	0.00055556	0	0.0055556	0	0.028333	0.010556	0.00055556	0.022778
	0.366111	0	0	0	0	0.00055556	0	0.0055556	0	0.028333	0.010556	0.00055556	0.022778
	0.366389	0	0	0	0	0.00055556	0	0.0055556	0	0.028333	0.010556	0.00055556	0.022778
	0.366667	0	0	0	0	0.00055556	0	0.0055556	0	0.028333	0.010556	0.00055556	0.023333
	0.366944	0	0	0	0	0.00055556	0	0.0055556	0	0.028333	0.010556	0.00055556	0.023333
	0.367222	0	0	0	0	0.00055556	0	0.0055556	0	0.028333	0.010556	0.00055556	0.023333
	0.3675	0	0	0	0	0.00055556	0	0.0055556	0	0.028333	0.01	0.00055556	0.023889
	0.367778	0	0	0	0	0.00055556	0	0.0055556	0	0.028333	0.01	0.00055556	0.024444
	0.368056	0	0	0	0	0.00055556	0	0.0055556	0	0.028333	0.01	0.00055556	0.024444
	0.368333	0	0	0	0	0.00055556	0	0.0055556	0	0.028333	0.01	0.00055556	0.024444
	0.368611	0	0	0	0	0.00055556	0	0.0055556	0	0.028333	0.01	0.00055556	0.024444
	0.368889	0	0	0	0	0.00055556	0	0.0055556	0	0.028333	0.01	0.00055556	0.024444
	0.369167	0	0	0	0	0.00055556	0	0.0055556	0	0.028333	0.01	0.00055556	0.024444
	0.369444	0	0	0	0	0.00055556	0	0.0055556	0	0.028333	0.010556	0.00055556	0.024444
	0.369722	0	0	0	0	0.00055556	0	0.0055556	0	0.028333	0.010556	0.00055556	0.024444
	0.37	0	0	0	0	0.00055556	0	0.0055556	0	0.028333	0.01	0.00055556	0.024444
	0.370278	0	0	0	0	0.00055556	0	0.0055556	0	0.028333	0.0094444	0.00055556	0.024444
	0.370556	0	0	0	0	0.00055556	0	0.0055556	0	0.028333	0.0094444	0.00055556	0.024444
	0.370833	0	0	0	0	0.00055556	0	0.0055556	0	0.028333	0.0094444	0.00055556	0.025
	0.371111	0	0	0	0	0.00055556	0	0.0055556	0	0.028333	0.0094444	0.00055556	0.025
	0.371389	0	0	0	0	0.00055556	0	0.0055556	0	0.027778	0.0094444	0.00055556	0.025
	0.371667	0	0	0	0	0.00055556	0	0.0055556	0	0.027222	0.0094444	0.00055556	0.025
	0.371945	0	0	0	0	0.00055556	0	0.0055556	0	0.027222	0.0094444	0.00055556	0.025
	0.372222	0	0	0	0	0.00055556	0	0.0055556	0	0.027222	0.0094444	0.00055556	0.024444
	0.3725	0	0	0	0	0.00055556	0	0.0055556	0	0.027222	0.01	0.00055556	0.023889
	0.372778	0	0	0	0	0.00055556	0	0.0055556	0	0.027222	0.0094444	0.00055556	0.023889
	0.373056	0	0	0	0	0.00055556	0	0.0055556	0	0.027222	0.0094444	0.00055556	0.023889
	0.373333	0	0	0	0	0.00055556	0	0.0055556	0	0.027222	0.0094444	0.00055556	0.023889
	0.373611	0	0	0	0	0.00055556	0	0.0055556	0	0.027222	0.0094444	0.00055556	0.023889
	0.373889	0	0	0	0	0.00055556	0	0.0055556	0	0.027222	0.0094444	0.00055556	0.023889
	0.374167	0	0	0	0	0.00055556	0	0.0055556	0	0.027222	0.0094444	0.00055556	0.023889
	0.374445	0	0	0	0	0.00055556	0	0.0055556	0	0.027222	0.0094444	0.00055556	0.023889
	0.374722	0	0	0	0	0.00055556	0	0.0055556	0	0.027222	0.0094444	0.00055556	0.023889
	0.375	0	0	0	0	0.00055556	0	0.0055556	0	0.027222	0.0094444	0.00055556	0.023889
	0.375278	0	0	0	0	0.00055556	0	0.0055556	0	0.026667	0.0094444	0.00055556	0.023333
	0.375556	0	0	0	0	0.00055556	0	0.0055556	0	0.026667	0.0094444	0.00055556	0.023333
	0.375833	0	0	0	0	0.00055556	0	0.0055556	0	0.026667	0.0094444	0.00055556	0.023333
	0.376111	0	0	0	0	0.00055556	0	0.0055556	0	0.026667	0.0094444	0.00055556	0.023333
	0.376389	0	0	0	0	0.00055556	0	0.0055556	0	0.026667	0.0094444	0.00055556	0.023333
	0.376667	0	0	0	0	0.00055556	0	0.0055556	0	0.026667	0.0094444	0.00055556	0.023333
	0.376945	0	0	0	0	0.00055556	0	0.0055556	0	0.026667	0.0094444	0.00055556	0.023333
	0.377222	0	0	0	0	0.00055556	0	0.0055556	0	0.026667	0.0094444	0.00055556	0.023333
	0.3775	0	0	0	0	0.00055556	0	0.0055556	0	0.026667	0.0094444	0.00055556	0.023333
	0.377778	0	0	0	0	0.00055556	0	0.0055556	0	0.026667	0.0094444	0.00055556	0.023333
	0.378055	0	0	0	0	0.00055556	0	0.0055556	0	0.026667	0.0094444	0.00055556	0.023333
	0.378333	0	0	0	0	0.00055556	0	0.0055556	0	0.026667	0.0094444	0.00055556	0.023333
	0.378611	0	0	0	0	0.00055556	0	0.0055556	0	0.026111	0.0094444	0.00055556	0.023333
	0.378889	0	0	0	0	0.00055556	0	0.0055556	0	0.026111	0.0094444	0.00055556	0.023333
	0.379167	0	0	0	0	0.00055556	0	0.0055556	0	0.026111	0.0094444	0.00055556	0.023333
	0.379445	0	0	0	0	0.00055556	0	0.0055556	0	0.026111	0.0094444	0.00055556	0.023333
	0.379722	0	0	0	0	0.00055556	0	0.0055556	0	0.025556	0.0094444	0.00055556	0.022778
	0.38	0	0	0	0	0.00055556	0	0.0055556	0	0.025556	0.0094444	0.00055556	0.023333
	0.380278	0	0	0	0	0.00055556	0	0.0055556	0	0.025556	0.0094444	0.00055556	0.023889
	0.380556	0	0	0	0	0.00055556	0	0.0055556	0	0.025556	0.0094444	0.00055556	0.024444
	0.380833	0	0	0	0	0.00055556	0	0.0055556	0	0.025556	0.0094444	0.00055556	0.024444
	0.381111	0	0	0	0	0.00055556	0	0.0055556	0	0.025556	0.0094444	0.00055556	0.024444
	0.381389	0	0	0	0	0.00055556	0	0.0055556	0	0.025556	0.0094444	0.00055556	0.024444
	0.381667	0	0	0	0	0.00055556	0	0.0055556	0	0.025556	0.0094444	0.00055556	0.024444
	0.381945	0	0	0	0	0.00055556	0	0.0055556	0	0.025556	0.0094444	0.00055556	0.025
	0.382222	0	0	0	0	0.00055556	0	0.0055556	0	0.025556	0.0094444	0.00055556	0.025556
	0.3825	0	0	0	0	0.00055556	0	0.0055556	0	0.025556	0.0094444	0.00055556	0.026111
	0.382778	0	0	0	0	0.00055556	0	0.0055556	0	0.025556	0.0094444	0.00055556	0.026667
	0.383056	0	0	0	0	0.00055556	0	0.0055556	0	0.025	0.0094444	0.00055556	0.027222
	0.383333	0	0	0	0	0.00055556	0	0.0055556	0	0.025	0.0094444	0.00055556	0.027778
	0.383611	0	0	0	0	0.00055556	0	0.0055556	0	0.025	0.0094444	0.00055556	0.027778
	0.383889	0	0	0	0	0.00055556	0	0.0055556	0	0.025	0.0094444	0.00055556	0.027222
	0.384167	0	0	0	0	0.00055556	0	0.0055556	0	0.025	0.0094444	0.00055556	0.026667
	0.384445	0	0	0	0	0.00055556	0	0.0055556	0	0.025	0.0094444	0.00055556	0.026111
	0.384722	0	0	0	0	0.00055556	0	0.0055556	0	0.025	0.0094444	0.00055556	0.026111
	0.385	0	0	0	0	0.00055556	0	0.0055556	0	0.025	0.0094444	0.00055556	0.026111
	0.385278	0	0	0	0	0.00055556	0	0.0055556	0	0.025	0.0094444	0.00055556	0.026111
	0.385556	0	0	0	0	0.00055556	0	0.0055556	0	0.025	0.0094444	0.00055556	0.026111
	0.385833	0	0	0	0	0.00055556	0	0.0055556	0	0.025	0.0088889	0.00055556	0.026111
	0.386111	0	0	0	0	0.00055556	0	0.0055556	0	0.025	0.0088889	0.00055556	0.026111
	0.386389	0	0	0	0	0.00055556	0	0.0055556	0	0.025	0.0088889	0.00055556	0.025556
	0.386667	0	0	0	0	0.00055556	0	0.0055556	0	0.025	0.0088889	0.00055556	0.025556
	0.386944	0	0	0	0	0.00055556	0	0.0055556	0	0.025	0.0088889	0.00055556	0.025556
	0.387222	0	0	0	0	0.00055556	0	0.0055556	0	0.025	0.0088889	0.00055556	0.025556
	0.3875	0	0	0	0	0.00055556	0	0.0055556	0	0.025	0.0083333	0.00055556	0.026111
	0.387778	0	0	0	0	0.00055556	0	0.0055556	0	0.025	0.0083333	0.00055556	0.026111
	0.388056	0	0	0	0	0.00055556	0	0.0055556	0	0.025	0.0083333	0.00055556	0.026667
	0.388333	0	0	0	0	0.00055556	0	0.0055556	0	0.025	0.0083333	0.00055556	0.027222
	0.388611	0	0	0	0	0.00055556	0	0.0055556	0	0.025	0.0083333	0.00055556	0.027222
	0.388889	0	0	0	0	0.00055556	0	0.0055556	0	0.025	0.0083333	0.00055556	0.027222
	0.389167	0	0	0	0	0.00055556	0	0.0055556	0	0.025	0.0083333	0.00055556	0.027778
	0.389444	0	0	0	0	0.00055556	0	0.0055556	0	0.025	0.0088889	0.00055556	0.027778
	0.389722	0	0	0	0	0.00055556	0	0.0055556	0	0.025	0.0088889	0.00055556	0.028333
	0.39	0	0	0	0	0.00055556	0	0.0055556	0	0.025	0.0088889	0.00055556	0.028889
	0.390278	0	0	0	0	0.00055556	0	0.0055556	0	0.025	0.0088889	0.00055556	0.028889
	0.390556	0	0	0	0	0.00055556	0	0.0055556	0	0.025	0.0088889	0.00055556	0.028889
	0.390833	0	0	0	0	0.00055556	0	0.0055556	0	0.025	0.0088889	0.00055556	0.029444
	0.391111	0	0	0	0	0.00055556	0	0.0055556	0	0.025	0.0088889	0.00055556	0.029444
	0.391389	0	0	0	0	0.00055556	0	0.0055556	0	0.025	0.0088889	0.00055556	0.029444
	0.391667	0	0	0	0	0.00055556	0	0.0055556	0	0.025	0.0088889	0.00055556	0.028889
	0.391944	0	0	0	0	0.00055556	0	0.0055556	0	0.025	0.0088889	0.00055556	0.029444
	0.392222	0	0	0	0	0.00055556	0	0.0055556	0	0.025	0.0088889	0.00055556	0.029444
	0.3925	0	0	0	0	0.00055556	0	0.0055556	0	0.025	0.0088889	0.00055556	0.029444
	0.392778	0	0	0	0	0.00055556	0	0.0055556	0	0.025	0.0088889	0.00055556	0.03
	0.393056	0	0	0	0	0.00055556	0	0.0055556	0	0.025	0.0088889	0.00055556	0.03
	0.393333	0	0	0	0	0.00055556	0	0.0055556	0	0.025	0.0088889	0.00055556	0.030556
	0.393611	0	0	0	0	0.00055556	0	0.0055556	0	0.025	0.0088889	0.00055556	0.030556
	0.393889	0	0	0	0	0.00055556	0	0.0055556	0	0.025	0.0088889	0.00055556	0.03
	0.394167	0	0	0	0	0.00055556	0	0.0055556	0	0.025	0.0088889	0.00055556	0.03
	0.394444	0	0	0	0	0.00055556	0	0.0055556	0	0.025	0.0094444	0.00055556	0.029444
	0.394722	0	0	0	0	0.00055556	0	0.0055556	0	0.025	0.0094444	0.00055556	0.028889
	0.395	0	0	0	0	0.00055556	0	0.0055556	0	0.025	0.0094444	0.00055556	0.028333
	0.395278	0	0	0	0	0.00055556	0	0.0055556	0	0.025	0.0094444	0.00055556	0.028333
	0.395556	0	0	0	0	0.00055556	0	0.0055556	0	0.025	0.0094444	0.00055556	0.028333
	0.395833	0	0	0	0	0.00055556	0	0.0055556	0	0.025	0.0094444	0.00055556	0.028333
	0.396111	0	0	0	0	0.00055556	0	0.0055556	0	0.025	0.0094444	0.00055556	0.028333
	0.396389	0	0	0	0	0.00055556	0	0.0055556	0	0.025	0.0094444	0.00055556	0.028333
	0.396667	0	0	0	0	0.00055556	0	0.0055556	0	0.025	0.0094444	0.00055556	0.028333
	0.396944	0	0	0	0	0.00055556	0	0.0055556	0	0.025	0.0094444	0.00055556	0.028333
	0.397222	0	0	0	0	0.00055556	0	0.0055556	0	0.025	0.0088889	0.00055556	0.028333
	0.3975	0	0	0	0	0.00055556	0	0.0055556	0	0.025	0.0083333	0.00055556	0.028333
	0.397778	0	0	0	0	0.00055556	0	0.0055556	0	0.025	0.0077778	0.00055556	0.027778
	0.398056	0	0	0	0	0.00055556	0	0.0055556	0	0.025	0.0077778	0.00055556	0.027778
	0.398333	0	0	0	0	0.00055556	0	0.0055556	0	0.025	0.0077778	0.00055556	0.027778
	0.398611	0	0	0	0	0.00055556	0	0.0055556	0	0.025	0.0077778	0.00055556	0.027778
	0.398889	0	0	0	0	0.00055556	0	0.0055556	0	0.025	0.0077778	0.00055556	0.027778
	0.399167	0	0	0	0	0.00055556	0	0.0055556	0	0.025	0.0077778	0.00055556	0.027778
	0.399444	0	0	0	0	0.00055556	0	0.0055556	0	0.025	0.0077778	0.00055556	0.027778
	0.399722	0	0	0	0	0.00055556	0	0.0055556	0	0.025	0.0077778	0.00055556	0.027778
	0.4	0	0	0	0	0.00055556	0	0.0055556	0	0.025	0.0077778	0.00055556	0.027778
	0.400278	0	0	0	0	0.00055556	0	0.0055556	0	0.025	0.0077778	0.00055556	0.027778
	0.400556	0	0	0	0	0.00055556	0	0.0055556	0	0.025	0.0077778	0.00055556	0.027778
	0.400833	0	0	0	0	0.00055556	0	0.0055556	0	0.025	0.0077778	0.00055556	0.027778
	0.401111	0	0	0	0	0.00055556	0	0.0055556	0	0.025	0.0077778	0.00055556	0.028333
	0.401389	0	0	0	0	0.00055556	0	0.0055556	0	0.025	0.0077778	0.00055556	0.028333
	0.401667	0	0	0	0	0.00055556	0	0.005	0	0.025	0.0077778	0.00055556	0.028333
	0.401944	0	0	0	0	0.00055556	0	0.005	0	0.025	0.0077778	0.00055556	0.028333
	0.402222	0	0	0	0	0.00055556	0	0.005	0	0.025	0.0077778	0.00055556	0.028333
	0.4025	0	0	0	0	0.00055556	0	0.005	0	0.025	0.0077778	0.00055556	0.028333
	0.402778	0	0	0	0	0.00055556	0	0.005	0	0.025	0.0077778	0.00055556	0.028889
	0.403056	0	0	0	0	0.00055556	0	0.005	0	0.025	0.0077778	0.00055556	0.028889
	0.403333	0	0	0	0	0.00055556	0	0.0044444	0	0.025	0.0077778	0.00055556	0.028333
	0.403611	0	0	0	0	0.00055556	0	0.0044444	0	0.025	0.0077778	0.00055556	0.028889
	0.403889	0	0	0	0	0.00055556	0	0.0044444	0	0.025	0.0077778	0.00055556	0.028889
	0.404167	0	0	0	0	0.00055556	0	0.0044444	0	0.025	0.0077778	0.00055556	0.028889
	0.404444	0	0	0	0	0.00055556	0	0.0038889	0	0.025	0.0077778	0.00055556	0.028889
	0.404722	0	0	0	0	0.00055556	0	0.0033333	0	0.025	0.0077778	0.00055556	0.028889
	0.405	0	0	0	0	0.00055556	0	0.0033333	0	0.025	0.0077778	0.00055556	0.028889
	0.405278	0	0	0	0	0.00055556	0	0.0027778	0	0.025556	0.0077778	0.00055556	0.028889
	0.405556	0	0	0	0	0.00055556	0	0.0022222	0	0.026111	0.0077778	0.00055556	0.028889
	0.405833	0	0	0	0	0.00055556	0	0.0016667	0	0.026111	0.0077778	0.00055556	0.028333
	0.406111	0	0	0	0	0.00055556	0	0.0011111	0	0.026111	0.0077778	0.00055556	0.028333
	0.406389	0	0	0	0	0.00055556	0	0.0011111	0	0.026667	0.0077778	0.00055556	0.028333
	0.406667	0	0	0	0	0.00055556	0	0.0011111	0	0.026667	0.0077778	0.00055556	0.028333
	0.406944	0	0	0	0	0.00055556	0	0.0011111	0	0.026667	0.0077778	0.00055556	0.028889
	0.407222	0	0	0	0	0.00055556	0	0.0011111	0	0.026667	0.0077778	0.00055556	0.028889
	0.4075	0	0	0	0	0.00055556	0	0.0011111	0	0.026667	0.0077778	0.00055556	0.028889
	0.407778	0	0	0	0	0.00055556	0	0.0011111	0	0.026667	0.0077778	0.00055556	0.028889
	0.408056	0	0	0	0	0.00055556	0	0.0011111	0	0.027222	0.0077778	0.00055556	0.028889
	0.408333	0	0	0	0	0.00055556	0	0.0011111	0	0.027778	0.0077778	0.00055556	0.029444
	0.408611	0	0	0	0	0.00055556	0	0.0011111	0	0.028333	0.0077778	0.00055556	0.03
	0.408889	0	0	0	0	0.00055556	0	0.0011111	0	0.028333	0.0077778	0.00055556	0.029444
	0.409167	0	0	0	0	0.00055556	0	0.0011111	0	0.028333	0.0077778	0.00055556	0.03
	0.409444	0	0	0	0	0.00055556	0	0.0011111	0	0.028333	0.0077778	0.00055556	0.030556
	0.409722	0	0	0	0	0.00055556	0	0.0011111	0	0.028333	0.0077778	0.00055556	0.031111
	0.41	0	0	0	0	0.00055556	0	0.0011111	0	0.028889	0.0077778	0.00055556	0.031667
	0.410278	0	0	0	0	0.00055556	0	0.0011111	0	0.028889	0.0083333	0.00055556	0.032222
	0.410556	0	0	0	0	0.00055556	0	0.0011111	0	0.029444	0.0083333	0.00055556	0.032222
	0.410833	0	0	0	0	0.00055556	0	0.0011111	0	0.03	0.0083333	0.00055556	0.032222
	0.411111	0	0	0	0	0.00055556	0	0.0011111	0	0.03	0.0083333	0.00055556	0.032778
	0.411389	0	0	0	0	0.00055556	0	0.0011111	0	0.03	0.0083333	0.00055556	0.033333
	0.411667	0	0	0	0	0.00055556	0	0.0011111	0	0.030556	0.0088889	0.00055556	0.033333
	0.411944	0	0	0	0	0.00055556	0	0.0011111	0	0.031111	0.0088889	0.00055556	0.033889
	0.412222	0	0	0	0	0.00055556	0	0.0011111	0	0.031667	0.0088889	0.00055556	0.034444
	0.4125	0	0	0	0	0.00055556	0	0.0011111	0	0.032222	0.0094444	0.00055556	0.035
	0.412778	0	0	0	0	0.00055556	0	0.0011111	0	0.032222	0.0094444	0.00055556	0.035
	0.413056	0	0	0	0	0.00055556	0	0.0011111	0	0.032222	0.0094444	0.00055556	0.035556
	0.413333	0	0	0	0	0.00055556	0	0.0011111	0	0.032222	0.0094444	0.00055556	0.036111
	0.413611	0	0	0	0	0.00055556	0	0.0011111	0	0.032778	0.0094444	0.00055556	0.036667
	0.413889	0	0	0	0	0.00055556	0	0.0011111	0	0.033333	0.0094444	0.00055556	0.037222
	0.414167	0	0	0	0	0.00055556	0	0.0011111	0	0.033333	0.0094444	0.00055556	0.037778
	0.414444	0	0	0	0	0.00055556	0	0.0011111	0	0.033333	0.0094444	0.00055556	0.037778
	0.414722	0	0	0	0	0.00055556	0	0.0011111	0	0.033333	0.0094444	0.00055556	0.037778
	0.415	0	0	0	0	0.00055556	0	0.0011111	0	0.033333	0.0094444	0.00055556	0.038333
	0.415278	0	0	0	0	0.00055556	0	0.0011111	0	0.033333	0.0094444	0.00055556	0.038333
	0.415556	0	0	0	0	0.00055556	0	0.0011111	0	0.033889	0.0094444	0.00055556	0.038333
	0.415833	0	0	0	0	0.00055556	0	0.0011111	0	0.033889	0.0094444	0.00055556	0.038333
	0.416111	0	0	0	0	0.00055556	0	0.0011111	0	0.033889	0.01	0.00055556	0.038889
	0.416389	0	0	0	0	0.00055556	0	0.0011111	0	0.034444	0.01	0.00055556	0.039444
	0.416667	0	0	0	0	0.00055556	0	0.0011111	0	0.035	0.01	0.00055556	0.04
	0.416944	0	0	0	0	0.00055556	0	0.0011111	0	0.035	0.01	0.00055556	0.040556
	0.417222	0	0	0	0	0.00055556	0	0.0011111	0	0.035	0.010556	0.00055556	0.04
	0.4175	0	0	0	0	0.00055556	0	0.0011111	0	0.035556	0.011111	0.00055556	0.04
	0.417778	0	0	0	0	0.00055556	0	0.0011111	0	0.035556	0.011111	0.00055556	0.040556
	0.418056	0	0	0	0	0.00055556	0	0.0011111	0	0.036111	0.011111	0.00055556	0.040556
	0.418333	0	0	0	0	0.00055556	0	0.0011111	0	0.036111	0.011111	0.00055556	0.041111
	0.418611	0	0	0	0	0.00055556	0	0.0011111	0	0.036111	0.011111	0.00055556	0.040556
	0.418889	0	0	0	0	0.00055556	0	0.0011111	0	0.036667	0.011111	0.00055556	0.040556
	0.419167	0	0	0	0	0.00055556	0	0.0011111	0	0.036667	0.011111	0.00055556	0.040556
	0.419444	0	0	0	0	0.00055556	0	0.0011111	0	0.036667	0.011111	0.00055556	0.040556
	0.419722	0	0	0	0	0.00055556	0	0.0011111	0	0.036667	0.011111	0.00055556	0.040556
	0.42	0	0	0	0	0.00055556	0	0.0011111	0	0.037222	0.011111	0.00055556	0.040556
	0.420278	0	0	0	0	0.00055556	0	0.0011111	0	0.037778	0.011111	0.00055556	0.040556
	0.420556	0	0	0	0	0.00055556	0	0.0011111	0	0.037778	0.011111	0.00055556	0.040556
	0.420833	0	0	0	0	0.00055556	0	0.0011111	0	0.037778	0.011111	0.00055556	0.040556
	0.421111	0	0	0	0	0.00055556	0	0.0011111	0	0.037778	0.011111	0.00055556	0.040556
	0.421389	0	0	0	0	0.00055556	0	0.0011111	0	0.037778	0.011111	0.00055556	0.040556
	0.421667	0	0	0	0	0.00055556	0	0.0011111	0	0.037778	0.011111	0.00055556	0.040556
	0.421944	0	0	0	0	0.00055556	0	0.0011111	0	0.037778	0.011111	0.00055556	0.040556
	0.422222	0	0	0	0	0.00055556	0	0.0011111	0	0.037778	0.011111	0.00055556	0.040556
	0.4225	0	0	0	0	0.00055556	0	0.0011111	0	0.037778	0.011111	0.00055556	0.040556
	0.422778	0	0	0	0	0.00055556	0	0.0011111	0	0.037778	0.011111	0.00055556	0.040556
	0.423056	0	0	0	0	0.00055556	0	0.0011111	0	0.037778	0.011111	0.00055556	0.040556
	0.423333	0	0	0	0	0.00055556	0	0.0011111	0	0.037778	0.011111	0.00055556	0.040556
	0.423611	0	0	0	0	0.00055556	0	0.0011111	0	0.037778	0.011111	0.00055556	0.040556
	0.423889	0	0	0	0	0.00055556	0	0.0011111	0	0.037778	0.011111	0.00055556	0.040556
	0.424167	0	0	0	0	0.00055556	0	0.0011111	0	0.037778	0.011111	0.00055556	0.040556
	0.424444	0	0	0	0	0.00055556	0	0.0011111	0	0.037778	0.011111	0.00055556	0.041111
	0.424722	0	0	0	0	0.00055556	0	0.0011111	0	0.037778	0.011111	0.00055556	0.041667
	0.425	0	0	0	0	0.00055556	0	0.0011111	0	0.037778	0.011111	0.00055556	0.041667
	0.425278	0	0	0	0	0.00055556	0	0.0011111	0	0.038333	0.011111	0.00055556	0.041667
	0.425556	0	0	0	0	0.00055556	0	0.0011111	0	0.038333	0.011111	0.00055556	0.041667
	0.425833	0	0	0	0	0.00055556	0	0.0011111	0	0.038333	0.011111	0.00055556	0.041667
	0.426111	0	0	0	0	0.00055556	0	0.0011111	0	0.038333	0.011111	0.00055556	0.041667
	0.426389	0	0	0	0	0.00055556	0	0.0011111	0	0.038333	0.011111	0.00055556	0.041667
	0.426667	0	0	0	0	0.00055556	0	0.0011111	0	0.038333	0.011111	0.00055556	0.041667
	0.426944	0	0	0	0	0.00055556	0	0.0011111	0	0.038333	0.011111	0.00055556	0.041667
	0.427222	0	0	0	0	0.00055556	0	0.0011111	0	0.038333	0.011111	0.00055556	0.041667
	0.4275	0	0	0	0	0.00055556	0	0.0011111	0	0.038333	0.011111	0.00055556	0.041667
	0.427778	0	0	0	0	0.00055556	0	0.0011111	0	0.038333	0.011111	0.00055556	0.041667
	0.428056	0	0	0	0	0.00055556	0	0.0011111	0	0.038333	0.011111	0.00055556	0.041667
	0.428333	0	0	0	0	0.00055556	0	0.0011111	0	0.038333	0.011111	0.00055556	0.041667
	0.428611	0	0	0	0	0.00055556	0	0.0011111	0	0.038333	0.011111	0.00055556	0.041667
	0.428889	0	0	0	0	0.00055556	0	0.0011111	0	0.038333	0.011111	0.00055556	0.041667
	0.429167	0	0	0	0	0.00055556	0	0.0011111	0	0.038333	0.011111	0.00055556	0.041667
	0.429444	0	0	0	0	0.00055556	0	0.0011111	0	0.038333	0.011111	0.00055556	0.041667
	0.429722	0	0	0	0	0.00055556	0	0.0011111	0	0.038333	0.011111	0.00055556	0.041667
	0.43	0	0	0	0	0.00055556	0	0.0011111	0	0.038889	0.011111	0.00055556	0.041667
	0.430278	0	0	0	0	0.00055556	0	0.0011111	0	0.038889	0.011111	0.00055556	0.041667
	0.430556	0	0	0	0	0.00055556	0	0.0011111	0	0.038889	0.011111	0.00055556	0.041667
	0.430833	0	0	0	0	0.00055556	0	0.0011111	0	0.038889	0.011111	0.00055556	0.041667
	0.431111	0	0	0	0	0.00055556	0	0.0011111	0	0.038889	0.011111	0.00055556	0.041667
	0.431389	0	0	0	0	0.00055556	0	0.0011111	0	0.038889	0.011111	0.00055556	0.041667
	0.431667	0	0	0	0	0.00055556	0	0.0011111	0	0.038889	0.011111	0.00055556	0.041667
	0.431944	0	0	0	0	0.00055556	0	0.0011111	0	0.038889	0.011111	0.00055556	0.041667
	0.432222	0	0	0	0	0.00055556	0	0.0011111	0	0.038889	0.011111	0.00055556	0.041667
	0.4325	0	0	0	0	0.00055556	0	0.0011111	0	0.038889	0.011111	0.00055556	0.042222
	0.432778	0	0	0	0	0.00055556	0	0.0011111	0	0.038889	0.011111	0.00055556	0.042222
	0.433056	0	0	0	0	0.00055556	0	0.0011111	0	0.038889	0.011111	0.00055556	0.042222
	0.433333	0	0	0	0	0.00055556	0	0.0011111	0	0.038889	0.011111	0.00055556	0.042222
	0.433611	0	0	0	0	0.00055556	0	0.0011111	0	0.038889	0.011111	0.00055556	0.042778
	0.433889	0	0	0	0	0.00055556	0	0.0011111	0	0.038889	0.011111	0.00055556	0.043333
	0.434167	0	0	0	0	0.00055556	0	0.0011111	0	0.038889	0.011111	0.00055556	0.043333
	0.434445	0	0	0	0	0.00055556	0	0.0011111	0	0.038889	0.011111	0.00055556	0.043333
	0.434722	0	0	0	0	0.00055556	0	0.0011111	0	0.038889	0.011111	0.00055556	0.043889
	0.435	0	0	0	0	0.00055556	0	0.0011111	0	0.038889	0.011111	0.00055556	0.044444
	0.435278	0	0	0	0	0.00055556	0	0.0011111	0	0.038889	0.011111	0.00055556	0.045
	0.435556	0	0	0	0	0.00055556	0	0.0011111	0	0.038889	0.011111	0.00055556	0.045556
	0.435833	0	0	0	0	0.00055556	0	0.0011111	0	0.038889	0.011111	0.00055556	0.046111
	0.436111	0	0	0	0	0.00055556	0	0.0011111	0	0.038889	0.011111	0.00055556	0.046667
	0.436389	0	0	0	0	0.00055556	0	0.0011111	0	0.038889	0.011111	0.00055556	0.046667
	0.436667	0	0	0	0	0.00055556	0	0.0011111	0	0.038889	0.011111	0.00055556	0.046667
	0.436945	0	0	0	0	0.00055556	0	0.0011111	0	0.038889	0.011111	0.00055556	0.046667
	0.437222	0	0	0	0	0.00055556	0	0.0011111	0	0.038889	0.011111	0.00055556	0.046667
	0.4375	0	0	0	0	0.00055556	0	0.0011111	0	0.038889	0.011111	0.00055556	0.046667
	0.437778	0	0	0	0	0.00055556	0	0.0011111	0	0.038889	0.011111	0.00055556	0.046667
	0.438056	0	0	0	0	0.00055556	0	0.0011111	0	0.039444	0.011111	0.00055556	0.046667
	0.438333	0	0	0	0	0.00055556	0	0.0011111	0	0.039444	0.011111	0.00055556	0.046667
	0.438611	0	0	0	0	0.00055556	0	0.0011111	0	0.039444	0.011111	0.00055556	0.046667
	0.438889	0	0	0	0	0.00055556	0	0.0011111	0	0.039444	0.011111	0.00055556	0.046667
	0.439167	0	0	0	0	0.00055556	0	0.0011111	0	0.039444	0.011111	0.00055556	0.046667
	0.439445	0	0	0	0	0.00055556	0	0.0011111	0	0.039444	0.011111	0.00055556	0.046667
	0.439722	0	0	0	0	0.00055556	0	0.0011111	0	0.039444	0.011111	0.00055556	0.046667
	0.44	0	0	0	0	0.00055556	0	0.0011111	0	0.04	0.011111	0.00055556	0.046667
	0.440278	0	0	0	0	0.00055556	0	0.0011111	0	0.04	0.011111	0.00055556	0.046667
	0.440555	0	0	0	0	0.00055556	0	0.0011111	0	0.04	0.011111	0.00055556	0.046667
	0.440833	0	0	0	0	0.00055556	0	0.0011111	0	0.04	0.011111	0.00055556	0.046667
	0.441111	0	0	0	0	0.00055556	0	0.0011111	0	0.04	0.011111	0.00055556	0.046667
	0.441389	0	0	0	0	0.00055556	0	0.0011111	0	0.04	0.011111	0.00055556	0.046667
	0.441667	0	0	0	0	0.00055556	0	0.0011111	0	0.04	0.011111	0.00055556	0.046667
	0.441945	0	0	0	0	0.00055556	0	0.0011111	0	0.04	0.011111	0.00055556	0.046667
	0.442222	0	0	0	0	0.00055556	0	0.0011111	0	0.04	0.011111	0.00055556	0.047222
	0.4425	0	0	0	0	0.00055556	0	0.0011111	0	0.04	0.011111	0.00055556	0.047222
	0.442778	0	0	0	0	0.00055556	0	0.0011111	0	0.04	0.011111	0.00055556	0.047222
	0.443056	0	0	0	0	0.00055556	0	0.0011111	0	0.04	0.011111	0.00055556	0.047222
	0.443333	0	0	0	0	0.00055556	0	0.0011111	0	0.04	0.011111	0.00055556	0.047222
	0.443611	0	0	0	0	0.00055556	0	0.0011111	0	0.039444	0.011111	0.00055556	0.047222
	0.443889	0	0	0	0	0.00055556	0	0.0011111	0	0.039444	0.011111	0.00055556	0.047222
	0.444167	0	0	0	0	0.00055556	0	0.0011111	0	0.039444	0.011111	0.00055556	0.047222
	0.444445	0	0	0	0	0.00055556	0	0.0011111	0	0.039444	0.011111	0.00055556	0.047222
	0.444722	0	0	0	0	0.00055556	0	0.0011111	0	0.039444	0.011111	0.00055556	0.047222
	0.445	0	0	0	0	0.00055556	0	0.0011111	0	0.039444	0.011111	0.00055556	0.047222
	0.445278	0	0	0	0	0.00055556	0	0.0011111	0	0.039444	0.011111	0.00055556	0.047222
	0.445556	0	0	0	0	0.00055556	0	0.0011111	0	0.039444	0.011111	0.00055556	0.047222
	0.445833	0	0	0	0	0.00055556	0	0.0011111	0	0.039444	0.011111	0.00055556	0.047222
	0.446111	0	0	0	0	0.00055556	0	0.0011111	0	0.039444	0.011111	0.00055556	0.047222
	0.446389	0	0	0	0	0.00055556	0	0.0011111	0	0.039444	0.011111	0.00055556	0.047222
	0.446667	0	0	0	0	0.00055556	0	0.0011111	0	0.039444	0.011111	0.00055556	0.047222
	0.446945	0	0	0	0	0.00055556	0	0.0011111	0	0.039444	0.011111	0.00055556	0.047222
	0.447222	0	0	0	0	0.00055556	0	0.0011111	0	0.039444	0.011111	0.00055556	0.047778
	0.4475	0	0	0	0	0.00055556	0	0.0011111	0	0.039444	0.011111	0.00055556	0.047778
	0.447778	0	0	0	0	0.00055556	0	0.0011111	0	0.039444	0.011111	0.00055556	0.047778
	0.448056	0	0	0	0	0.00055556	0	0.0011111	0	0.039444	0.011111	0.00055556	0.047778
	0.448333	0	0	0	0	0.00055556	0	0.0011111	0	0.039444	0.011111	0.00055556	0.047778
	0.448611	0	0	0	0	0.00055556	0	0.0011111	0	0.039444	0.011111	0.00055556	0.047778
	0.448889	0	0	0	0	0.00055556	0	0.0011111	0	0.039444	0.011111	0.00055556	0.048333
	0.449167	0	0	0	0	0.00055556	0	0.0011111	0	0.039444	0.011111	0.00055556	0.048333
	0.449444	0	0	0	0	0.00055556	0	0.0011111	0	0.039444	0.011111	0.00055556	0.048333
	0.449722	0	0	0	0	0.00055556	0	0.0011111	0	0.039444	0.011111	0.00055556	0.048333
	0.45	0	0	0	0	0.00055556	0	0.0011111	0	0.039444	0.011111	0.00055556	0.048333
	0.450278	0	0	0	0	0.00055556	0	0.0011111	0	0.039444	0.011111	0.00055556	0.048333
	0.450556	0	0	0	0	0.00055556	0	0.0011111	0	0.039444	0.011111	0.00055556	0.048333
	0.450833	0	0	0	0	0.00055556	0	0.0011111	0	0.04	0.011111	0.00055556	0.048333
	0.451111	0	0	0	0	0.00055556	0	0.0011111	0	0.04	0.011111	0.00055556	0.048333
	0.451389	0	0	0	0	0.00055556	0	0.0011111	0	0.04	0.011111	0.00055556	0.048333
	0.451667	0	0	0	0	0.00055556	0	0.0011111	0	0.04	0.011111	0.00055556	0.048333
	0.451944	0	0	0	0	0.00055556	0	0.0016667	0	0.04	0.011111	0.00055556	0.048333
	0.452222	0	0	0	0	0.00055556	0	0.0016667	0	0.04	0.011111	0.00055556	0.048333
	0.4525	0	0	0	0	0.00055556	0	0.0016667	0	0.04	0.011111	0.00055556	0.048333
	0.452778	0	0	0	0	0.00055556	0	0.0022222	0	0.04	0.011111	0.00055556	0.048333
	0.453056	0	0	0	0	0.00055556	0	0.0027778	0	0.04	0.011111	0.00055556	0.048333
	0.453333	0	0	0	0	0.00055556	0	0.0027778	0	0.04	0.011111	0.00055556	0.048333
	0.453611	0	0	0	0	0.00055556	0	0.0033333	0	0.04	0.011111	0.00055556	0.048333
	0.453889	0	0	0	0	0.00055556	0	0.0033333	0	0.04	0.011111	0.00055556	0.048333
	0.454167	0	0	0	0	0.00055556	0	0.0038889	0	0.04	0.011111	0.00055556	0.048333
	0.454444	0	0	0	0	0.00055556	0	0.0044444	0	0.04	0.011111	0.00055556	0.048333
	0.454722	0	0	0	0	0.00055556	0	0.0044444	0	0.04	0.011111	0.00055556	0.048333
	0.455	0	0	0	0	0.00055556	0	0.005	0	0.040556	0.011111	0.00055556	0.048333
	0.455278	0	0	0	0	0.00055556	0	0.005	0	0.041111	0.011111	0.00055556	0.048333
	0.455556	0	0	0	0	0.00055556	0	0.005	0	0.041667	0.011111	0.00055556	0.048333
	0.455833	0	0	0	0	0.00055556	0	0.005	0	0.042222	0.011111	0.00055556	0.048333
	0.456111	0	0	0	0	0.00055556	0	0.005	0	0.042222	0.011111	0.00055556	0.048333
	0.456389	0	0	0	0	0.00055556	0	0.005	0	0.042778	0.011111	0.00055556	0.048333
	0.456667	0	0	0	0	0.00055556	0	0.005	0	0.043333	0.011111	0.00055556	0.048333
	0.456944	0	0	0	0	0.00055556	0	0.005	0	0.043889	0.011111	0.00055556	0.048333
	0.457222	0	0	0	0	0.00055556	0	0.005	0	0.043889	0.011111	0.00055556	0.048333
	0.4575	0	0	0	0	0.00055556	0	0.005	0	0.044444	0.011111	0.00055556	0.048333
	0.457778	0	0	0	0	0.00055556	0	0.005	0	0.045	0.011111	0.00055556	0.048333
	0.458056	0	0	0	0	0.00055556	0	0.005	0	0.045	0.011111	0.00055556	0.048333
	0.458333	0	0	0	0	0.00055556	0	0.005	0	0.045556	0.011111	0.00055556	0.048333
	0.458611	0	0	0	0	0.00055556	0	0.005	0	0.045556	0.011111	0.00055556	0.048333
	0.458889	0	0	0	0	0.00055556	0	0.005	0	0.046111	0.011111	0.00055556	0.048333
	0.459167	0	0	0	0	0.00055556	0	0.005	0	0.046111	0.011111	0.00055556	0.048333
	0.459444	0	0	0	0	0.00055556	0	0.005	0	0.046111	0.011111	0.00055556	0.048333
	0.459722	0	0	0	0	0.00055556	0	0.005	0	0.046111	0.011111	0.00055556	0.048333
	0.46	0	0	0	0	0.00055556	0	0.005	0	0.046111	0.011111	0.00055556	0.048333
	0.460278	0	0	0	0	0.00055556	0	0.005	0	0.046111	0.011111	0.00055556	0.048333
	0.460556	0	0	0	0	0.00055556	0	0.005	0	0.046111	0.011111	0.00055556	0.048333
	0.460833	0	0	0	0	0.00055556	0	0.005	0	0.046111	0.011111	0.00055556	0.048333
	0.461111	0	0	0	0	0.00055556	0	0.005	0	0.046111	0.011111	0.00055556	0.048333
	0.461389	0	0	0	0	0.00055556	0	0.005	0	0.046111	0.011111	0.00055556	0.048333
	0.461667	0	0	0	0	0.00055556	0	0.005	0	0.046111	0.011111	0.00055556	0.048333
	0.461944	0	0	0	0	0.00055556	0	0.005	0	0.046111	0.011111	0.00055556	0.048333
	0.462222	0	0	0	0	0.00055556	0	0.005	0	0.046111	0.011111	0.00055556	0.048333
	0.4625	0	0	0	0	0.00055556	0	0.005	0	0.046111	0.011111	0.00055556	0.048333
	0.462778	0	0	0	0	0.00055556	0	0.005	0	0.046667	0.011111	0.00055556	0.048333
	0.463056	0	0	0	0	0.00055556	0	0.005	0	0.046667	0.011111	0.00055556	0.048333
	0.463333	0	0	0	0	0.00055556	0	0.005	0	0.046667	0.011111	0.00055556	0.048333
	0.463611	0	0	0	0	0.00055556	0	0.005	0	0.046667	0.011111	0.00055556	0.048333
	0.463889	0	0	0	0	0.00055556	0	0.005	0	0.047222	0.011111	0.00055556	0.048333
	0.464167	0	0	0	0	0.00055556	0	0.005	0	0.047222	0.011111	0.00055556	0.048333
	0.464444	0	0	0	0	0.00055556	0	0.005	0	0.047222	0.011111	0.00055556	0.048333
	0.464722	0	0	0	0	0.00055556	0	0.005	0	0.047222	0.011111	0.00055556	0.048333
	0.465	0	0	0	0	0.00055556	0	0.005	0	0.047222	0.011111	0.00055556	0.048333
	0.465278	0	0	0	0	0.00055556	0	0.005	0	0.047222	0.011111	0.00055556	0.048333
	0.465556	0	0	0	0	0.00055556	0	0.005	0	0.047222	0.011111	0.00055556	0.048333
	0.465833	0	0	0	0	0.00055556	0	0.005	0	0.047222	0.011111	0.00055556	0.048333
	0.466111	0	0	0	0	0.00055556	0	0.005	0	0.047222	0.011111	0.00055556	0.048333
	0.466389	0	0	0	0	0.00055556	0	0.005	0	0.047222	0.011111	0.00055556	0.048333
	0.466667	0	0	0	0	0.00055556	0	0.005	0	0.047778	0.011111	0.00055556	0.048333
	0.466944	0	0	0	0	0.00055556	0	0.005	0	0.047778	0.011111	0.00055556	0.048333
	0.467222	0	0	0	0	0.00055556	0	0.005	0	0.047778	0.011111	0.00055556	0.048333
	0.4675	0	0	0	0	0.00055556	0	0.005	0	0.047778	0.011111	0.00055556	0.048333
	0.467778	0	0	0	0	0.00055556	0	0.005	0	0.047778	0.011111	0.00055556	0.048333
	0.468056	0	0	0	0	0.00055556	0	0.005	0	0.047778	0.011111	0.00055556	0.048333
	0.468333	0	0	0	0	0.00055556	0	0.005	0	0.047778	0.011111	0.00055556	0.048333
	0.468611	0	0	0	0	0.00055556	0	0.005	0	0.047778	0.011111	0.00055556	0.048333
	0.468889	0	0	0	0	0.00055556	0	0.005	0	0.047778	0.011111	0.00055556	0.048333
	0.469167	0	0	0	0	0.00055556	0	0.005	0	0.047778	0.011111	0.00055556	0.048333
	0.469444	0	0	0	0	0.00055556	0	0.005	0	0.047778	0.011111	0.00055556	0.048333
	0.469722	0	0	0	0	0.00055556	0	0.005	0	0.047778	0.011111	0.00055556	0.048333
	0.47	0	0	0	0	0.00055556	0	0.005	0	0.047778	0.011111	0.00055556	0.048333
	0.470278	0	0	0	0	0.00055556	0	0.005	0	0.047778	0.011111	0.00055556	0.048333
	0.470556	0	0	0	0	0.00055556	0	0.005	0	0.047778	0.011111	0.00055556	0.048333
	0.470833	0	0	0	0	0.00055556	0	0.005	0	0.047778	0.011111	0.00055556	0.048333
	0.471111	0	0	0	0	0.00055556	0	0.005	0	0.047778	0.011111	0.00055556	0.048333
	0.471389	0	0	0	0	0.00055556	0	0.005	0	0.047778	0.011111	0.00055556	0.048333
	0.471667	0	0	0	0	0	0	0.005	0	0.048333	0.011111	0.00055556	0.048333
	0.471944	0	0	0	0	0	0	0.005	0	0.048889	0.011111	0.00055556	0.048333
	0.472222	0	0	0	0	0	0	0.005	0	0.048889	0.011111	0.00055556	0.048333
	0.4725	0	0	0	0	0	0	0.005	0	0.048889	0.011111	0.00055556	0.048333
	0.472778	0	0	0	0	0	0	0.005	0	0.048889	0.011111	0.00055556	0.048333
	0.473056	0	0	0	0	0	0	0.005	0	0.048889	0.011111	0.00055556	0.048333
	0.473333	0	0	0	0	0	0	0.005	0	0.048889	0.011111	0.00055556	0.048333
	0.473611	0	0	0	0	0	0	0.005	0	0.048889	0.011111	0.00055556	0.048333
	0.473889	0	0	0	0	0	0	0.005	0	0.048889	0.011111	0.00055556	0.048333
	0.474167	0	0	0	0	0	0	0.005	0	0.048889	0.011111	0.00055556	0.048889
	0.474444	0	0	0	0	0	0	0.005	0	0.048889	0.011667	0.00055556	0.049444
	0.474722	0	0	0	0	0	0	0.005	0	0.048889	0.011667	0.00055556	0.049444
	0.475	0	0	0	0	0	0	0.005	0	0.049444	0.011667	0.00055556	0.049444
	0.475278	0	0	0	0	0	0	0.005	0	0.049444	0.011667	0.00055556	0.049444
	0.475556	0	0	0	0	0	0	0.005	0	0.049444	0.011667	0.00055556	0.05
	0.475833	0	0	0	0	0	0	0.005	0	0.05	0.011667	0.00055556	0.05
	0.476111	0	0	0	0	0	0	0.005	0	0.05	0.011667	0.00055556	0.05
	0.476389	0	0	0	0	0	0	0.005	0	0.050556	0.011667	0.00055556	0.05
	0.476667	0	0	0	0	0	0	0.005	0	0.050556	0.011667	0.00055556	0.05
	0.476944	0	0	0	0	0	0	0.005	0	0.051111	0.011667	0.00055556	0.05
	0.477222	0	0	0	0	0	0	0.005	0	0.051667	0.011667	0.00055556	0.05
	0.4775	0	0	0	0	0	0	0.005	0	0.052222	0.011667	0.00055556	0.05
	0.477778	0	0	0	0	0	0	0.005	0	0.052778	0.011667	0.00055556	0.05
	0.478056	0	0	0	0	0	0	0.005	0	0.053333	0.011667	0.00055556	0.05
	0.478333	0	0	0	0	0	0	0.005	0	0.053889	0.011667	0.00055556	0.05
	0.478611	0	0	0	0	0	0	0.005	0	0.054444	0.011667	0.00055556	0.05
	0.478889	0	0	0	0	0	0	0.005	0	0.054444	0.011667	0.00055556	0.050556
	0.479167	0	0	0	0	0	0	0.005	0	0.055	0.011667	0.00055556	0.050556
	0.479444	0	0	0	0	0	0	0.005	0	0.055556	0.011667	0.00055556	0.050556
	0.479722	0	0	0	0	0	0	0.005	0	0.055556	0.011667	0.00055556	0.051111
	0.48	0	0	0	0	0	0	0.005	0	0.055556	0.011667	0.00055556	0.051111
	0.480278	0	0	0	0	0	0	0.005	0	0.055556	0.011667	0.00055556	0.051111
	0.480556	0	0	0	0	0	0	0.005	0	0.055556	0.011667	0.00055556	0.051111
	0.480833	0	0	0	0	0	0	0.005	0	0.055556	0.011667	0.0011111	0.051111
	0.481111	0	0	0	0	0	0	0.005	0	0.055556	0.011667	0.0011111	0.051111
	0.481389	0	0	0	0	0	0	0.005	0	0.055556	0.011667	0.0011111	0.051111
	0.481667	0	0	0	0	0	0	0.005	0	0.055556	0.011667	0.0011111	0.051111
	0.481944	0	0	0	0	0	0	0.005	0	0.055556	0.011667	0.0011111	0.051111
	0.482222	0	0	0	0	0	0	0.005	0	0.055556	0.011667	0.0011111	0.051111
	0.4825	0	0	0	0	0	0	0.005	0	0.056111	0.011667	0.0011111	0.051111
	0.482778	0	0	0	0	0	0	0.005	0	0.056667	0.011667	0.0011111	0.051111
	0.483056	0	0	0	0	0	0	0.005	0	0.057222	0.011667	0.0011111	0.051111
	0.483333	0	0	0	0	0	0	0.005	0	0.057778	0.011667	0.0011111	0.051111
	0.483611	0	0	0	0	0	0	0.005	0	0.057778	0.011667	0.0011111	0.051111
	0.483889	0	0	0	0	0	0	0.005	0	0.057778	0.011667	0.0011111	0.051111
	0.484167	0	0	0	0	0	0	0.005	0	0.057778	0.011667	0.0011111	0.051111
	0.484444	0	0	0	0	0	0	0.005	0	0.057778	0.011667	0.0011111	0.051111
	0.484722	0	0	0	0	0	0	0.005	0	0.057778	0.011667	0.0011111	0.051111
	0.485	0	0	0	0	0	0	0.005	0	0.057778	0.011667	0.0011111	0.051111
	0.485278	0	0	0	0	0	0	0.005	0	0.057778	0.011667	0.0011111	0.051111
	0.485556	0	0	0	0	0	0	0.005	0	0.057778	0.011667	0.0011111	0.051111
	0.485833	0	0	0	0	0	0	0.005	0	0.057778	0.011667	0.0011111	0.051111
	0.486111	0	0	0	0	0	0	0.005	0	0.057778	0.012222	0.0011111	0.051111
	0.486389	0	0	0	0	0	0	0.005	0	0.057778	0.012778	0.0016667	0.051111
	0.486667	0	0	0	0	0	0	0.005	0	0.057778	0.013333	0.0022222	0.051111
	0.486944	0	0	0	0	0	0	0.005	0	0.057778	0.013333	0.0022222	0.051111
	0.487222	0	0	0	0	0	0	0.005	0	0.057778	0.013333	0.0022222	0.051111
	0.4875	0	0	0	0	0	0	0.005	0	0.058333	0.013333	0.0022222	0.051111
	0.487778	0	0	0	0	0	0	0.005	0	0.058333	0.013333	0.0022222	0.051111
	0.488056	0	0	0	0	0	0	0.005	0	0.058333	0.013333	0.0022222	0.051111
	0.488333	0	0	0	0	0	0	0.005	0	0.058333	0.013889	0.0022222	0.051111
	0.488611	0	0	0	0	0	0	0.005	0	0.058333	0.013889	0.0022222	0.051111
	0.488889	0	0	0	0	0	0	0.005	0	0.058333	0.013889	0.0022222	0.051111
	0.489167	0	0	0	0	0	0	0.005	0	0.058333	0.013889	0.0022222	0.051111
	0.489444	0	0	0	0	0	0	0.005	0	0.058333	0.013889	0.0022222	0.051111
	0.489722	0	0	0	0	0	0	0.005	0	0.058333	0.013889	0.0022222	0.051111
	0.49	0	0	0	0	0	0	0.005	0	0.058333	0.013889	0.0016667	0.051111
	0.490278	0	0	0	0	0	0	0.005	0	0.058333	0.013889	0.0016667	0.051111
	0.490556	0	0	0	0	0	0	0.005	0	0.058333	0.013889	0.0016667	0.051111
	0.490833	0	0	0	0	0	0	0.005	0	0.058333	0.013889	0.0016667	0.051111
	0.491111	0	0	0	0	0	0	0.005	0	0.058333	0.013889	0.0016667	0.051111
	0.491389	0	0	0	0	0	0	0.005	0	0.058333	0.013889	0.0016667	0.051111
	0.491667	0	0	0	0	0	0	0.005	0	0.058333	0.013889	0.0016667	0.051111
	0.491944	0	0	0	0	0	0	0.005	0	0.058333	0.013889	0.0022222	0.051111
	0.492222	0	0	0	0	0	0	0.005	0	0.058333	0.013889	0.0022222	0.051111
	0.4925	0	0	0	0	0	0	0.005	0	0.058333	0.013889	0.0027778	0.051111
	0.492778	0	0	0	0	0	0	0.005	0	0.058333	0.013889	0.0027778	0.051111
	0.493056	0	0	0	0	0	0	0.005	0	0.058333	0.013889	0.0027778	0.051111
	0.493333	0	0	0	0	0	0	0.005	0	0.058333	0.013889	0.0027778	0.051111
	0.493611	0	0	0	0	0	0	0.005	0	0.058333	0.013889	0.0027778	0.051111
	0.493889	0	0	0	0	0	0	0.005	0	0.058333	0.013889	0.0027778	0.051111
	0.494167	0	0	0	0	0	0	0.005	0	0.058333	0.013889	0.0027778	0.051111
	0.494444	0	0	0	0	0	0	0.005	0	0.058333	0.013889	0.0027778	0.051111
	0.494722	0	0	0	0	0	0	0.005	0	0.058333	0.013889	0.0027778	0.051111
	0.495	0	0	0	0	0	0	0.005	0	0.058333	0.013889	0.0027778	0.051111
	0.495278	0	0	0	0	0	0	0.005	0	0.058333	0.013889	0.0027778	0.051111
	0.495556	0	0	0	0	0	0	0.005	0	0.058333	0.013889	0.0027778	0.051111
	0.495833	0	0	0	0	0	0	0.005	0	0.058333	0.013889	0.0027778	0.051111
	0.496111	0	0	0	0	0	0	0.005	0	0.058333	0.013889	0.0027778	0.051111
	0.496389	0	0	0	0	0	0	0.005	0	0.058333	0.013889	0.0027778	0.051111
	0.496667	0	0	0	0	0	0	0.005	0	0.058333	0.013889	0.0027778	0.051111
	0.496945	0	0	0	0	0	0	0.005	0	0.058333	0.013889	0.0027778	0.051111
	0.497222	0	0	0	0	0	0	0.005	0	0.058333	0.013889	0.0027778	0.051111
	0.4975	0	0	0	0	0	0	0.005	0	0.058333	0.013889	0.0027778	0.051111
	0.497778	0	0	0	0	0	0	0.005	0	0.058333	0.013889	0.0027778	0.051111
	0.498056	0	0	0	0	0	0	0.005	0	0.058333	0.013889	0.0027778	0.051111
	0.498333	0	0	0	0	0	0	0.005	0	0.058333	0.013889	0.0027778	0.051111
	0.498611	0	0	0	0	0	0	0.005	0	0.058333	0.013889	0.0027778	0.051111
	0.498889	0	0	0	0	0	0	0.005	0	0.058333	0.013889	0.0027778	0.051111
	0.499167	0	0	0	0	0	0	0.005	0	0.058333	0.013889	0.0027778	0.051111
	0.499445	0	0	0	0	0	0	0.005	0	0.058333	0.013889	0.0027778	0.051111
	0.499722	0	0	0	0	0	0	0.005	0	0.058333	0.013889	0.0027778	0.051111
	0.5	0	0	0	0	0	0	0.005	0	0.058333	0.013889	0.0027778	0.051111
	0.500278	0	0	0	0	0	0	0.005	0	0.058333	0.013889	0.0027778	0.051111
	0.500556	0	0	0	0	0	0	0.005	0	0.058333	0.013889	0.0027778	0.051111
	0.500833	0	0	0	0	0	0	0.005	0	0.058333	0.013889	0.0027778	0.051111
	0.501111	0	0	0	0	0	0	0.005	0	0.058333	0.013889	0.0027778	0.051111
	0.501389	0	0	0	0	0	0	0.005	0	0.058333	0.013889	0.0027778	0.051111
	0.501667	0	0	0	0	0	0	0.005	0	0.058333	0.013889	0.0027778	0.051111
	0.501944	0	0	0	0	0	0	0.005	0	0.058333	0.013889	0.0027778	0.051111
	0.502222	0	0	0	0	0	0	0.005	0	0.058333	0.013889	0.0027778	0.051111
	0.5025	0	0	0	0	0	0	0.005	0	0.058333	0.013889	0.0027778	0.051111
	0.502778	0	0	0	0	0	0	0.005	0	0.057778	0.013889	0.0027778	0.051111
	0.503056	0	0	0	0	0	0	0.005	0	0.057778	0.013889	0.0027778	0.051111
	0.503333	0	0	0	0	0	0	0.005	0	0.057778	0.013889	0.0027778	0.051111
	0.503611	0	0	0	0	0	0	0.005	0	0.057778	0.013889	0.0027778	0.051111
	0.503889	0	0	0	0	0	0	0.005	0	0.057778	0.013889	0.0027778	0.051111
	0.504167	0	0	0	0	0	0	0.005	0	0.057778	0.013889	0.0027778	0.051111
	0.504444	0	0	0	0	0	0	0.005	0	0.057778	0.013889	0.0027778	0.051111
	0.504722	0	0	0	0	0	0	0.005	0	0.057778	0.013889	0.0027778	0.051111
	0.505	0	0	0	0	0	0	0.005	0	0.057778	0.013889	0.0027778	0.051111
	0.505278	0	0	0	0	0	0	0.005	0	0.057778	0.013889	0.0027778	0.051111
	0.505556	0	0	0	0	0	0	0.005	0	0.058333	0.013889	0.0027778	0.051111
	0.505833	0	0	0	0	0	0	0.005	0	0.058333	0.013889	0.0027778	0.051111
	0.506111	0	0	0	0	0	0	0.005	0	0.058333	0.013889	0.0027778	0.051111
	0.506389	0	0	0	0	0	0	0.005	0	0.058333	0.013889	0.0027778	0.051111
	0.506667	0	0	0	0	0	0	0.005	0	0.058333	0.013889	0.0027778	0.051111
	0.506944	0	0	0	0	0	0	0.005	0	0.058333	0.013889	0.0027778	0.051111
	0.507222	0	0	0	0	0	0	0.005	0	0.058333	0.013889	0.0027778	0.051111
	0.5075	0	0	0	0	0	0	0.005	0	0.058333	0.013889	0.0027778	0.051111
	0.507778	0	0	0	0	0	0	0.005	0	0.058333	0.013889	0.0027778	0.051111
	0.508056	0	0	0	0	0	0	0.005	0	0.058333	0.013889	0.0027778	0.051111
	0.508333	0	0	0	0	0	0	0.005	0	0.058333	0.013889	0.0027778	0.051111
	0.508611	0	0	0	0	0	0	0.005	0	0.057778	0.013889	0.0027778	0.051111
	0.508889	0	0	0	0	0	0	0.005	0	0.057222	0.013889	0.0027778	0.051111
	0.509167	0	0	0	0	0	0	0.005	0	0.057222	0.013889	0.0027778	0.051111
	0.509444	0	0	0	0	0	0	0.005	0	0.057222	0.013889	0.0027778	0.051111
	0.509722	0	0	0	0	0	0	0.005	0	0.057222	0.013889	0.0027778	0.051111
	0.51	0	0	0	0	0	0	0.005	0	0.056667	0.013889	0.0027778	0.051111
	0.510278	0	0	0	0	0	0	0.005	0	0.056111	0.013889	0.0027778	0.051111
	0.510556	0	0	0	0	0	0	0.005	0	0.056111	0.013889	0.0027778	0.051111
	0.510833	0	0	0	0	0	0	0.005	0	0.056111	0.013889	0.0027778	0.051111
	0.511111	0	0	0	0	0	0	0.005	0	0.056111	0.013889	0.0027778	0.051111
	0.511389	0	0	0	0	0	0	0.005	0	0.056111	0.013889	0.0027778	0.051111
	0.511667	0	0	0	0	0	0	0.005	0	0.056111	0.013889	0.0027778	0.051111
	0.511945	0	0	0	0	0	0	0.005	0	0.056111	0.013889	0.0027778	0.051111
	0.512222	0	0	0	0	0	0	0.005	0	0.056111	0.013889	0.0027778	0.051111
	0.5125	0	0	0	0	0	0	0.005	0	0.056111	0.013889	0.0027778	0.051111
	0.512778	0	0	0	0	0	0	0.005	0	0.056111	0.013889	0.0027778	0.051111
	0.513056	0	0	0	0	0	0	0.005	0	0.056111	0.013889	0.0027778	0.051111
	0.513333	0	0	0	0	0	0	0.005	0	0.056111	0.014444	0.0027778	0.051111
	0.513611	0	0	0	0	0	0	0.005	0	0.056111	0.014444	0.0027778	0.051111
	0.513889	0	0	0	0	0	0	0.005	0	0.056111	0.015	0.0027778	0.051111
	0.514167	0	0	0	0	0	0	0.005	0	0.056111	0.015556	0.0027778	0.051111
	0.514444	0	0	0	0	0	0	0.005	0	0.056111	0.015556	0.0027778	0.051111
	0.514722	0	0	0	0	0	0	0.005	0	0.056111	0.015556	0.0027778	0.051111
	0.515	0	0	0	0	0	0	0.005	0	0.056667	0.015556	0.0027778	0.051111
	0.515278	0	0	0	0	0	0	0.005	0	0.056111	0.016111	0.0027778	0.051111
	0.515556	0	0	0	0	0	0	0.005	0	0.056111	0.016111	0.0027778	0.051111
	0.515833	0	0	0	0	0	0	0.0055556	0	0.056111	0.016111	0.0027778	0.051111
	0.516111	0	0	0	0	0	0	0.0061111	0	0.056111	0.016111	0.0027778	0.051111
	0.516389	0	0	0	0	0	0	0.0061111	0	0.056111	0.016111	0.0027778	0.051111
	0.516667	0	0	0	0	0	0	0.0061111	0	0.056111	0.016111	0.0027778	0.051111
	0.516945	0	0	0	0	0	0	0.0061111	0	0.056667	0.016111	0.0027778	0.051111
	0.517222	0	0	0	0	0	0	0.0061111	0	0.057222	0.016667	0.0027778	0.051111
	0.5175	0	0	0	0	0	0	0.0061111	0	0.057778	0.016667	0.0027778	0.051111
	0.517778	0	0	0	0	0	0	0.0061111	0	0.057778	0.016667	0.0027778	0.051111
	0.518056	0	0	0	0	0	0	0.0061111	0	0.057778	0.016667	0.0027778	0.051111
	0.518333	0	0	0	0	0	0	0.0061111	0	0.057778	0.016667	0.0027778	0.051111
	0.518611	0	0	0	0	0	0	0.0061111	0	0.057778	0.016667	0.0027778	0.051111
	0.518889	0	0	0	0	0	0	0.0061111	0	0.057778	0.016667	0.0027778	0.051111
	0.519167	0	0	0	0	0	0	0.0061111	0	0.057778	0.016667	0.0027778	0.051111
	0.519444	0	0	0	0	0	0	0.0061111	0	0.057778	0.016667	0.0027778	0.051111
	0.519722	0	0	0	0	0	0	0.0061111	0	0.057778	0.016667	0.0027778	0.051111
	0.52	0	0	0	0	0	0	0.0061111	0	0.057778	0.016667	0.0027778	0.051111
	0.520278	0	0	0	0	0	0	0.0061111	0	0.057778	0.016667	0.0027778	0.051111
	0.520556	0	0	0	0	0	0	0.0061111	0	0.057778	0.017222	0.0027778	0.051111
	0.520833	0	0	0	0	0	0	0.0061111	0	0.057778	0.017778	0.0027778	0.051111
	0.521111	0	0	0	0	0	0	0.0061111	0	0.057778	0.017778	0.0027778	0.051111
	0.521389	0	0	0	0	0	0	0.0061111	0	0.057778	0.017778	0.0027778	0.051111
	0.521667	0	0	0	0	0	0	0.0061111	0	0.057778	0.017778	0.0027778	0.051111
	0.521945	0	0	0	0	0	0	0.0061111	0	0.057778	0.017778	0.0027778	0.051111
	0.522222	0	0	0	0	0	0	0.0061111	0	0.057778	0.017778	0.0027778	0.051111
	0.5225	0	0	0	0	0	0	0.0061111	0	0.057778	0.017778	0.0027778	0.051111
	0.522778	0	0	0	0	0	0	0.0061111	0	0.057778	0.017778	0.0027778	0.051111
	0.523056	0	0	0	0	0	0	0.0061111	0	0.057222	0.017778	0.0027778	0.051111
	0.523333	0	0	0	0	0	0	0.0061111	0	0.057222	0.017778	0.0027778	0.051111
	0.523611	0	0	0	0	0	0	0.0061111	0	0.057222	0.017778	0.0027778	0.051111
	0.523889	0	0	0	0	0	0	0.0061111	0	0.057222	0.017778	0.0027778	0.051111
	0.524167	0	0	0	0	0	0	0.0061111	0	0.057222	0.017778	0.0027778	0.051111
	0.524444	0	0	0	0	0	0	0.0061111	0	0.057222	0.017778	0.0027778	0.051111
	0.524722	0	0	0	0	0	0	0.0061111	0	0.057222	0.017778	0.0027778	0.051111
	0.525	0	0	0	0	0	0	0.0061111	0	0.057222	0.017778	0.0027778	0.051111
	0.525278	0	0	0	0	0	0	0.0061111	0	0.057222	0.017778	0.0027778	0.051111
	0.525556	0	0	0	0	0	0	0.0061111	0	0.057222	0.017778	0.0027778	0.051111
	0.525833	0	0	0	0	0	0	0.0061111	0	0.056667	0.017778	0.0027778	0.051111
	0.526111	0	0	0	0	0	0	0.0061111	0	0.056667	0.017778	0.0027778	0.051111
	0.526389	0	0	0	0	0	0	0.0061111	0	0.056667	0.017778	0.0027778	0.051111
	0.526667	0	0	0	0	0	0	0.0061111	0	0.056667	0.017778	0.0027778	0.051111
	0.526945	0	0	0	0	0	0	0.0061111	0	0.056667	0.017778	0.0027778	0.051111
	0.527222	0	0	0	0	0	0	0.0061111	0	0.056667	0.017778	0.0027778	0.051111
	0.5275	0	0	0	0	0	0	0.0061111	0	0.056667	0.018333	0.0027778	0.051111
	0.527778	0	0	0	0	0	0	0.0061111	0	0.056667	0.018889	0.0027778	0.051111
	0.528056	0	0	0	0	0	0	0.0061111	0	0.056667	0.019444	0.0027778	0.051111
	0.528333	0	0	0	0	0	0	0.0061111	0	0.056667	0.02	0.0027778	0.051111
	0.528611	0	0	0	0	0	0	0.0061111	0	0.056667	0.020556	0.0027778	0.051111
	0.528889	0	0	0	0	0	0	0.0061111	0	0.056667	0.021111	0.0027778	0.051111
	0.529167	0	0	0	0	0	0	0.0061111	0	0.056667	0.021111	0.0027778	0.051111
	0.529444	0	0	0	0	0	0	0.0061111	0	0.056667	0.021111	0.0027778	0.051111
	0.529722	0	0	0	0	0	0	0.0061111	0	0.056667	0.021111	0.0027778	0.051667
	0.53	0	0	0	0	0	0	0.0061111	0	0.056667	0.021111	0.0027778	0.051667
	0.530278	0	0	0	0	0	0	0.0061111	0	0.056667	0.021667	0.0027778	0.051667
	0.530556	0	0	0	0	0	0	0.0061111	0	0.056667	0.021667	0.0027778	0.051667
	0.530833	0	0	0	0	0	0	0.0061111	0	0.056667	0.021667	0.0027778	0.051667
	0.531111	0	0	0	0	0	0	0.0061111	0	0.056667	0.021667	0.0027778	0.051667
	0.531389	0	0	0	0	0	0	0.0061111	0	0.056667	0.021667	0.0027778	0.051667
	0.531667	0	0	0	0	0	0	0.0061111	0	0.056667	0.021667	0.0027778	0.051667
	0.531945	0	0	0	0	0	0	0.0061111	0	0.056667	0.021667	0.0027778	0.051667
	0.532222	0	0	0	0	0	0	0.0061111	0	0.056667	0.021667	0.0027778	0.052222
	0.5325	0	0	0	0	0	0	0.0061111	0	0.056667	0.021667	0.0027778	0.052222
	0.532778	0	0	0	0	0	0	0.0061111	0	0.056667	0.021667	0.0027778	0.052222
	0.533056	0	0	0	0	0	0	0.0061111	0	0.056667	0.021667	0.0027778	0.052222
	0.533333	0	0	0	0	0	0	0.0061111	0	0.056667	0.021667	0.0027778	0.052222
	0.533611	0	0	0	0	0	0	0.0061111	0	0.056667	0.021667	0.0027778	0.052222
	0.533889	0	0	0	0	0	0	0.0061111	0	0.056667	0.021667	0.0027778	0.052222
	0.534167	0	0	0	0	0	0	0.0061111	0	0.056667	0.021667	0.0027778	0.052222
	0.534444	0	0	0	0	0	0	0.0061111	0	0.056111	0.021667	0.0027778	0.052222
	0.534722	0	0	0	0	0	0	0.0061111	0	0.056111	0.021667	0.0027778	0.052222
	0.535	0	0	0	0	0	0	0.0061111	0	0.056111	0.021667	0.0027778	0.052222
	0.535278	0	0	0	0	0	0	0.0061111	0	0.056111	0.021667	0.0027778	0.052222
	0.535555	0	0	0	0	0	0	0.0061111	0	0.056111	0.021667	0.0027778	0.052222
	0.535833	0	0	0	0	0	0	0.0061111	0	0.056111	0.021667	0.0027778	0.052222
	0.536111	0	0	0	0	0	0	0.0061111	0	0.056111	0.022222	0.0027778	0.052222
	0.536389	0	0	0	0	0	0	0.0061111	0	0.056111	0.022222	0.0027778	0.052222
	0.536667	0	0	0	0	0	0	0.0061111	0	0.055556	0.022222	0.0027778	0.052222
	0.536945	0	0	0	0	0	0	0.0061111	0	0.055556	0.022222	0.0027778	0.052222
	0.537222	0	0	0	0	0	0	0.0061111	0	0.055556	0.022222	0.0027778	0.052778
	0.5375	0	0	0	0	0	0	0.0061111	0	0.055556	0.022222	0.0027778	0.052778
	0.537778	0	0	0	0	0	0	0.0061111	0	0.055556	0.022222	0.0027778	0.052778
	0.538056	0	0	0	0	0	0	0.0061111	0	0.055556	0.022222	0.0027778	0.052778
	0.538333	0	0	0	0	0	0	0.0061111	0	0.055556	0.022222	0.0027778	0.052778
	0.538611	0	0	0	0	0	0	0.0061111	0	0.055556	0.022222	0.0027778	0.052778
	0.538889	0	0	0	0	0	0	0.0061111	0	0.055556	0.022222	0.0027778	0.052778
	0.539167	0	0	0	0	0	0	0.0061111	0	0.055556	0.022222	0.0027778	0.052778
	0.539444	0	0	0	0	0	0	0.0061111	0	0.055556	0.022222	0.0027778	0.052778
	0.539722	0	0	0	0	0	0	0.0061111	0	0.055556	0.022778	0.0027778	0.052778
	0.54	0	0	0	0	0	0	0.0061111	0	0.055556	0.022778	0.0027778	0.052778
	0.540278	0	0	0	0	0	0	0.0061111	0	0.055556	0.022778	0.0027778	0.052778
	0.540555	0	0	0	0	0	0	0.0061111	0	0.055	0.022778	0.0027778	0.052778
	0.540833	0	0	0	0	0	0	0.0061111	0	0.055	0.022778	0.0027778	0.052778
	0.541111	0	0	0	0	0	0	0.0061111	0	0.054444	0.022778	0.0027778	0.052778
	0.541389	0	0	0	0	0	0	0.0061111	0	0.053889	0.022778	0.0027778	0.052778
	0.541667	0	0	0	0	0	0	0.0061111	0	0.053333	0.022778	0.0027778	0.052778
	0.541944	0	0	0	0	0	0	0.0061111	0	0.052778	0.022778	0.0027778	0.052778
	0.542222	0	0	0	0	0	0	0.0061111	0	0.052778	0.022778	0.0027778	0.052778
	0.5425	0	0	0	0	0	0	0.0061111	0	0.052778	0.022778	0.0027778	0.052778
	0.542778	0	0	0	0	0	0	0.0061111	0	0.052778	0.022778	0.0027778	0.052778
	0.543056	0	0	0	0	0	0	0.0061111	0	0.052778	0.022778	0.0027778	0.052778
	0.543333	0	0	0	0	0	0	0.0061111	0	0.052778	0.022778	0.0027778	0.052778
	0.543611	0	0	0	0	0	0	0.0061111	0	0.052222	0.022778	0.0027778	0.052778
	0.543889	0	0	0	0	0	0	0.0061111	0	0.051667	0.022778	0.0027778	0.052778
	0.544167	0	0	0	0	0	0	0.0061111	0	0.051667	0.022778	0.0027778	0.052778
	0.544444	0	0	0	0	0	0	0.0061111	0	0.051667	0.022778	0.0027778	0.052778
	0.544722	0	0	0	0	0	0	0.0061111	0	0.052222	0.022778	0.0027778	0.052778
	0.545	0	0	0	0	0	0	0.0061111	0	0.052222	0.022778	0.0027778	0.052778
	0.545278	0	0	0	0	0	0	0.0061111	0	0.052222	0.022778	0.0027778	0.052778
	0.545555	0	0	0	0	0	0	0.0061111	0	0.052222	0.022778	0.0027778	0.052778
	0.545833	0	0	0	0	0	0	0.0061111	0	0.052778	0.022778	0.0027778	0.052778
	0.546111	0	0	0	0	0	0	0.0061111	0	0.053333	0.022778	0.0027778	0.052778
	0.546389	0	0	0	0	0	0	0.0061111	0	0.053333	0.022778	0.0027778	0.052778
	0.546667	0	0	0	0	0	0	0.0061111	0	0.053333	0.022778	0.0027778	0.052778
	0.546944	0	0	0	0	0	0	0.0061111	0	0.052778	0.022778	0.0027778	0.052778
	0.547222	0	0	0	0	0	0	0.0061111	0	0.052778	0.022778	0.0027778	0.052778
	0.5475	0	0	0	0	0	0	0.0061111	0	0.052778	0.022778	0.0027778	0.052778
	0.547778	0	0	0	0	0	0	0.0061111	0	0.052222	0.022778	0.0027778	0.052778
	0.548056	0	0	0	0	0	0	0.0061111	0	0.051667	0.022778	0.0027778	0.052778
	0.548333	0	0	0	0	0	0	0.0061111	0	0.051667	0.022778	0.0027778	0.052778
	0.548611	0	0	0	0	0	0	0.0061111	0	0.051667	0.022778	0.0027778	0.052778
	0.548889	0	0	0	0	0	0	0.0061111	0	0.051667	0.022778	0.0027778	0.052778
	0.549167	0	0	0	0	0	0	0.0061111	0	0.051667	0.022778	0.0027778	0.052778
	0.549444	0	0	0	0	0	0	0.0061111	0	0.052222	0.022778	0.0027778	0.052778
	0.549722	0	0	0	0	0	0	0.0061111	0	0.052222	0.022778	0.0027778	0.052778
	0.55	0	0	0	0	0	0	0.0061111	0	0.052222	0.022778	0.0027778	0.052778
	0.550278	0	0	0	0	0	0	0.0061111	0	0.052222	0.023333	0.0027778	0.052778
	0.550555	0	0	0	0	0	0	0.0061111	0	0.052222	0.023889	0.0027778	0.052778
	0.550833	0	0	0	0	0	0	0.0061111	0	0.052222	0.023889	0.0027778	0.052778
	0.551111	0	0	0	0	0	0	0.0061111	0	0.052222	0.023889	0.0027778	0.052778
	0.551389	0	0	0	0	0	0	0.0061111	0	0.052222	0.023889	0.0027778	0.052778
	0.551667	0	0	0	0	0	0	0.0061111	0	0.052222	0.023889	0.0027778	0.052778
	0.551944	0	0	0	0	0	0	0.0061111	0	0.052222	0.023889	0.0027778	0.052778
	0.552222	0	0	0	0	0	0	0.0061111	0	0.052778	0.023889	0.0027778	0.052778
	0.5525	0	0	0	0	0	0	0.0061111	0	0.053333	0.023889	0.0027778	0.052778
	0.552778	0	0	0	0	0	0	0.0061111	0	0.053333	0.023889	0.0027778	0.052778
	0.553056	0	0	0	0	0	0	0.0061111	0	0.053333	0.023889	0.0027778	0.052778
	0.553333	0	0	0	0	0	0	0.0061111	0	0.053333	0.023889	0.0027778	0.052778
	0.553611	0	0	0	0	0	0	0.0061111	0	0.053333	0.024444	0.0027778	0.052778
	0.553889	0	0	0	0	0	0	0.0061111	0	0.053333	0.024444	0.0027778	0.052778
	0.554167	0	0	0	0	0	0	0.0061111	0	0.053333	0.024444	0.0027778	0.052778
	0.554444	0	0	0	0	0	0	0.0061111	0	0.053333	0.024444	0.0027778	0.052778
	0.554722	0	0	0	0	0	0	0.0061111	0	0.052778	0.024444	0.0027778	0.052778
[truncated: 26,847 more rows]

[truncated: 43 more sheets: 3B, 3C, 3D, 3E, 3F, 3G, 3H, 3I, 4A, 4B, 4C, 4D, 4E, 4F, 4G, 4H, 4I, 4J, 5A, 5B …]
