# Supplementary material for: A salt-induced kinase is required for the metabolic regulation of sleep
Source: PLoS Biol. 2020 Apr 21;18(4):e3000220. doi: 10.1371/journal.pbio.3000220 (PMC7173979; doi:10.1371/journal.pbio.3000220)
Supplement: S2 Data — (XLSX) [file pbio.3000220.s019.xlsx]

## Sheet: S1A
	Hour	% change in ug protein				Raw ATP values
	13	0	0	0	0	4267	5126	3867	5089
	14	-1.41643	4.34783	4.72727	11.1359	4007	5273	4997	5258
	15	5.19358	7.24638	5.81818	24.4989	5284	5563	5526	6657
	16	14.6364	10.1449	11.6364	73.4967	7741	8773	7467	7845
	17	10.3872	14.7826	17.6	33.4076	5821	6355	6702	7743
	18	15.1086	13.7681	16	26.7261	3755	4807	6686	7048
	19	-3.77715	-18.1159	-19.6364	-4.45434	3259	4177	4522	5857
	20	-22.1907	-19.5652	-20.7273	-15.5902	2391	2940	3269	3579
	21	-61.8508	-25.3623	-27.2727	-4.45434	2485	2809	1914	1811
	Hour	% change in ug protein				% change in ATP levels
	13	0	0	0	0	0	0	0	0
	14	-1.41643	4.34783	4.72727	11.1359	-6.09327	2.86773	29.2216	3.32089
	15	5.19358	7.24638	5.81818	24.4989	23.8341	8.52517	42.9015	30.8116
	16	14.6364	10.1449	11.6364	73.4967	81.4155	71.1471	93.0954	54.156
	17	10.3872	14.7826	17.6	33.4076	36.419	23.9758	73.3126	52.1517
	18	15.1086	13.7681	16	26.7261	-11.9991	-6.22318	72.8989	38.4948
	19	-3.77715	-18.1159	-19.6364	-4.45434	-23.6232	-18.5135	16.9382	15.0914
	20	-22.1907	-19.5652	-20.7273	-15.5902	-43.9653	-42.6453	-15.4642	-29.6718
	21	-61.8508	-25.3623	-27.2727	-4.45434	-41.7624	-45.2009	-50.5043	-64.4134

## Sheet: S1B
		ATP extinction
	Min	#1	#2	#3
	0	18.3432	26.0773	48.53691*
	2	15.0682	18.9265	24.23644*
	5	22.54745*	13.4658	15.4026
	20	11.7813	12.8364	9.89483
	35	11.9732	12.6224	14.5486
	45	10.9452	13.4484	15.3789
	55	6.48623	10.1741	10.7604
		* censored

## Sheet: S1C
	Time-based change in normalized ATP (nM/ug protein)
	Fraction not pumping	Rep #1		Rep #2		Rep #3		Rep #4		Rep #5
	0.00285714	15.7362	8.80052	27.362	1.85491	14.726	24.8435	12.213	42.0909	25.5873	14.8581
	0.0231909	1.95568	10.1303	5.11861	20.3374	9.40832	5.23531	78.9942	19.4733	8.21099	5.37843
	0.131702	28.2237	10.1761	23.9714	8.129	23.012	37.5946	9.73804	4.42105	6.73491	1.47221
	0.442819	22.968	9.60525	-6.78442	2.49988	-34.1744	-36.5871	-19.2761	-4.52034	-11.4887	-9.5186
	0.709009	-23.5291	-17.7713	-4.33053	-12.7051	-31.9813	-20.4058	-13.512	-21.221	-10.5311	-2.4765
	0.567024	-30.5124	-10.1922	-19.0688	-0.576717	15.7494	15.8377	-17.1053	-15.5778	5.94976	-1.84003
	0.229963	-26.8116	-14.2899	-10.5715	-24.4005	-40.6605	-43.0987	-49.2282	-36.876	-10.2225	-6.67968
	0.046354	21.0427	3.45318	19.5204	3.31604	11.7978	2.92787	112.107	82.3283	1.12523	-14.9286
	Normalized ATP (nM/ug protein)
	Fraction not pumping	Rep #1		Rep #2		Rep #3		Rep #4		Rep #5
	0.00285714	0.971253	0.975925	0.969602	1.02021	1.2214	1.28568	0.779353	1.04583	1.03292	1.22598
	0.0231909	0.990248	1.07479	1.01923	1.22769	1.33631	1.35299	1.395	1.24949	1.11773	1.29192
	0.131702	1.26973	1.18416	1.26356	1.32749	1.64382	1.86164	1.53084	1.30473	1.19301	1.31094
	0.442819	1.56136	1.2979	1.17783	1.36067	1.08206	1.18052	1.23575	1.24575	1.05595	1.18616
	0.709009	1.19399	1.06725	1.12683	1.1878	0.736001	0.939624	1.06878	0.981389	0.944745	1.15678
	0.567024	0.829675	0.958472	0.911953	1.18095	0.851917	1.08844	0.885962	0.828511	1.00096	1.1355
	0.229963	0.607225	0.821507	0.815546	0.892791	0.505523	0.619336	0.449818	0.522989	0.898632	1.05965
	0.046354	0.735002	0.849875	0.974744	0.922397	0.565164	0.637469	0.954097	0.953557	0.908744	0.901459

## Sheet: S1D
		p-AMPK/actin levels in L4 animals (normalized to WT)
	Sample	WT	aak-2(ok524)
	1	1.20129	0.122512
	2	0.952347	0.0366231

## Sheet: S1E-F
	nM ATP/ ug protein in L4 animals				nM ATP/ ug protein in L4 animals (normalized to WT)				p-AMPK/actin levels in L4 animals (normalized to WT)
	Sample	WT	pink-1(ok3538)		Sample	WT	pink-1(ok3538)		Sample	WT	pink-1(ok3538)
	1	2.37626	1.5784		1	0.929485	0.617398		1	1.14326	2.40593
	2	2.35096	1.5941		2	0.919589	0.623538		2	0.856739	3.13271
	3	2.93403	2.517208*		3	1.14766	0.984616*		3		1.9724
	4	2.92551	2.408968*		4	1.14432	0.9422772*
	5	2.32926	2.12312		5	0.911101	0.830469
	6	2.4232	2.12603		6	0.947844	0.831606
	7		1.49187		7		0.583551
	8		1.46039		8		0.571237
		* censored				* censored

## Sheet: S2A
		Total quiescence (min) in L4 lethargus (10 min bins)
		Pflp-11::HisCl::SL2::mCherry (10 mM His)					Pflp-11::HisCl::SL2::mCherry (- His)								Total quiescence (min) in L4 lethargus
	Min	worm 1	worm 2	worm 3	worm 4	worm 5	worm 1	worm 2	worm 3	worm 4	worm 5	worm 6	worm 7		Pflp-11::HisCl::SL2::mCherry (10 mM His)	Pflp-11::HisCl::SL2::mCherry (- His)
	10	0	0	0.333333	0	1.83333	0	0	0	0	0	0	0		60.3333	61.1667
	20	0	0	0	0	0	0	0	0	0	0	0	0		46	57.3333
	30	0	0	0	0	1	0	0	0	0	0	0	0		31.1667	54.1667
	40	0	0	0	0	0	0	0	0	0	0	0	0		47.6667	85
	50	3.16667	0	0	0	0	0	0	0	0	0	0	0		20	47.6667
	60	6.5	0	0	2.83333	0	0	0	0	0	2.16667	0	0			50.6667
	70	6.66667	0	1.33333	4.83333	0	0	0	1.33333	0.5	4.83333	0	0			84.8333
	80	5	0	3	4.16667	0	0	0	5.16667	6.83333	5.33333	0	4.33333
	90	6.16667	0	3.16667	6	0.833333	0	0	4.33333	6.16667	5	0	6.5
	100	2.83333	0.833333	1.83333	5.16667	1.83333	0	0	4.83333	6.66667	4.66667	0.5	6
	110	5.83333	6.33333	2.5	5.83333	0.166667	4.16667	2.33333	5.66667	7.16667	4.83333	4.83333	5.83333
	120	7.83333	9.33333	4.5	6.16667	4.83333	7.33333	6.33333	5.83333	7.5	5.66667	5.83333	7.16667
	130	5	9.33333	3.33333	5	1.16667	7.16667	5.66667	5.33333	7.16667	5.5	5.66667	7
	140	3.83333	5	2.16667	4.5	1.16667	6.5	5.83333	5	6.33333	5.16667	5.83333	6.16667
	150	3.5	0	2	2.5	0	6.16667	5.33333	5.33333	6.33333	2.33333	4.16667	5.5
	160	0.166667	0	0	0.666667	0	7	5	3.66667	5	3	5	4.33333
	170	0	0	1	0	2.83333	6.66667	6	2.66667	4	0.166667	6	5
	180	0	0	0.166667	0	0.666667	4.33333	5.5	2.5	4.16667	0	5.66667	5.83333
	190	0	0	0	0	0	5.83333	5.16667	0	2.33333	0	5	5
	200	0	0	1.66667	0	0	4.16667	3	0	3.33333	0	1.83333	5.16667
	210	0	1.66667	1.5	0	0	1.83333	0.833333	2	0.166667	0	0.166667	5.16667
	220	0	6.83333	2.66667	0	2	0	0	0.5	4.16667	0	0	4.16667
	230	0.166667	5.33333	0	0	0	0	1.16667	0	3.16667	0	0.166667	1.66667
	240	3.66667	1.33333	0	0	1.66667	0	5.16667	0	4	0	0	0

## Sheet: S2B
		Total quiescence (min) after UV (1 hr bins)													Total quiescence (min) after UV (first 4 hours)
		Pflp-11::HisCl::SL2::mCherry #1(10 mM His)													Pflp-11::HisCl::SL2::mCherry line #1 (10 mM His)	Pflp-11::HisCl::SL2::mCherry line #2 (10 mM His)	Pflp-11::HisCl::SL2::mCherry line #1 (-His)	Pflp-11::HisCl::SL2::mCherry line #2 (-His)
	Hours	worm 1	worm 2	worm 3	worm 4	worm 5	worm 6	worm 7	worm 8	worm 9	worm 10	worm 11	worm 12		57.5	109.5	2.166667*	153.833
	1	6.16667	0	1.16667	0	11.6667	0	4.66667	0	15.1667	0	5.16667	0		2	13.1667	106.167	85.1667
	2	41.5	0	0.166667	0	42.3333	0	40.6667	0	42.8333	2.33333	15.3333	6.83333		2.66667	24.3333	84.3333	60.6667
	3	10	0	1.33333	0	3.5	0	31.5	0	30.1667	0	20.5	18.8333		0	0.166667	117.333	136.333
	4	0	2	0	0	0	0	17	0	29	0	0	19.6667		57.1667	0.333333	82	0.3333333*
	5	5.16667	16.5	1.5	0	0	0	24.1667	0	32.8333	0	0	21.8333		0	4.83333	136.5	176.333
	6	0	11.3333	5	4.16667	0	4.66667	20.8333	11.3333	37.6667	3.5	0	10.5		93.8333	94	120	86.5
	7	19.1667	0	1	10	0	8.66667	19.3333	0.166667	17.6667	0.333333	0	0		0	0	150	188.833
	8	37.1667	0	0	10.6667	2.66667	1.5	14	19.5	20.5	3.33333	0	15.8333		117	18.1667	104.833	104.833
															2.33333	57.8333	103.5	165.167
		Total quiescence (min) after UV (1 hr bins)													40.6667	240*	124.667	2.166667*
		Pflp-11::HisCl::SL2::mCherry #2 (10 mM His)													45.1667	16.8333	94	115.667
	Hours	worm 1	worm 2	worm 3	worm 4	worm 5	worm 6	worm 7	worm 8	worm 9	worm 10	worm 11	worm 12		* censored
	1	14	13.1667	6.83333	0	0	0	0	0	2.16667	4.16667	60*	9
	2	38.8333	0	17.5	0.166667	0.333333	0	26.6667	0	16	27.1667	60.16667*	7.83333
	3	24	0	0	0	0	3.83333	35.5	0	0	14.5	60.16667*	0
	4	32.8333	0	0	0	0	1.16667	31.8333	0	0	12.1667	60.16667*	0
	5	23.6667	0	0	0	0	1.66667	29.5	0	0	0	60.16667*	0
	6	23.3333	0	0	0	0	0.333333	27	1.5	0	0	60.16667*	2.66667
	7	6	6	0	2.5	0	2.16667	16.8333	1.66667	0	9	60.16667*	7.16667
	8	6.5	0	2.16667	11.8333	7.33333	0	7.16667	3.83333	4.33333	10.8333	55.5*	0
		Total quiescence (min) after UV (1 hr bins)
		Pflp-11::HisCl::SL2::mCherry #1 (-His)
	Hours	worm 1	worm 2	worm 3	worm 4	worm 5	worm 6	worm 7	worm 8	worm 9	worm 10	worm 11	worm 12
	1	2.166667*	20.1667	9.83333	20	7.16667	16.8333	5.83333	22.5	1	10	23.1667	0
	2	0*	36.6667	20.6667	36.6667	41.5	46.5	35.5	46.6667	43.6667	40.8333	51.1667	26.1667
	3	0*	31.5	29.6667	33.8333	31.8333	38.1667	39.3333	42.3333	36	35.1667	32.1667	32.1667
	4	0*	18	24.1667	27	1.83333	35.1667	39.6667	39	24.5	17.5	18.5	36
	5	0*	13.1667	20	19.5	0	31.6667	5.83333	42.1667	28.3333	30	0	21.8333
	6	0*	4	16.1667	20.6667	0	35.6667	16.8333	35.8333	28.3333	1.83333	0	5
	7	0.3333333*	0	17.1667	23.6667	0	25.8333	13	30.3333	20	7	0	0
	8	0*	1.66667	7.83333	12.3333	1	12	12	13.3333	17.6667	0	0.833333	0
		Total quiescence (min) after UV (1 hr bins)
		Pflp-11::HisCl::SL2::mCherry #2 (-His)
	Hours
	1	28.6667	2.33333	10.5	7.5	0.1666667*	34.8333	3.5	49	11.1667	42.1667	0*	4.66667
	2	38.1667	15.5	25.5	40.8333	0.1666667*	54.8333	37.1667	55.8333	35.3333	47.1667	1.833333*	38
	3	43	34.5	22	44.1667	0*	44.6667	34.8333	39.3333	39	38.1667	0*	43.8333
	4	44.3333	33.1667	3	44	0*	42.5	11.1667	44.8333	19.6667	38.1667	0.3333333*	29.5
	5	35.5	25.3333	0	54.5	2*	52.8333	5	42.8333	11	42.6667	0.1666667*	23.8333
	6	14.6667	21	0	53.8333	0.3333333*	32.3333	4.16667	32.8333	2.66667	34.8333	0*	16.3333
	7	2.66667	27.6667	0	18.6667	0*	38.1667	5.16667	29.3333	0	29.3333	0.5*	7.16667
	8	14.3333	10	0	6.83333	0.6666667*	31.3333	5	51	6.5	16.3333	0.8333333*	4.5
		* censored

## Sheet: S2C
		WT Hour 0 (-His)
	Rep #1	1.06241	0.93581
	Rep #2	1.00468	1.03376	0.96163
		WT non-transgenic Hour 0 (10 mM His)
	Rep #1	0.865566	1.14483	0.995924
	Rep #2	1.22175	0.988419
		Pflp-11::HisCl::SL2::mCherry #2 Hour 0 (10 mM His)
	Rep #1	0.961547	0.798601	0.86545
	Rep #2	0.975453	0.959937
		WT Hour 2 (-His)
	Rep #1	0.572222	0.625511	0.668426
	Rep #2	0.512064	0.458078	0.482617
		WT non-transgenic 2 (10 mM His)
	Rep #1	0.598073	0.70286	0.514788
	Rep #2	0.677779	0.615538	0.529792
		Pflp-11::HisCl::SL2::mCherry #2 Hour 2 (10 mM His)
	Rep #1	0.400521	0.343285	0.420325
	Rep #2	0.378828	0.332169	0.347623

## Sheet: S2D
		p-AMPK /actin levels
	Sample	Genotype/Condition	p-AMPK	b-actin	p-AMPK/b-actin	Normalized to WT
	1	WT (0 hr) (-Hist)	30264.3	41302.6	0.732746	1.18163
	2	WT (0 hr) (-Hist)	18257.4	35976.5	0.507481	0.818368
	1	WT (2 hr) (-Hist)	36.536	12347.1	0.00295906	0.00477181
	2	WT (2 hr) (-Hist)	710.263	21168.2	0.0335532	0.0541082
	1	Pflp-11::HisCl (2 hr) (10 mM Hist)	2169.26	27302.1	0.0794538	0.128128
	2	Pflp-11::HisCl (2 hr) (10 mM Hist)	786.92	25622.8	0.0307118	0.0495261

## Sheet: S3C
	Fraction of quiescence (L4 lethargus)
		WT	kin-29(oy38)
	Hours	worm 1	worm 1
	0.000277778	0.016667	0.016667
	0.000555556	0.016667	0.016667
	0.000833333	0.016667	0.016667
	0.00111111	0.016667	0.016667
	0.00138889	0.016667	0.016667
	0.00166667	0.016667	0.016667
	0.00194444	0.016667	0.016667
	0.00222222	0.016667	0.016667
	0.0025	0.016667	0.016667
	0.00277778	0.016667	0.016667
	0.00305556	0.016667	0.016667
	0.00333333	0.016667	0.016667
	0.00361111	0.016667	0.016667
	0.00388889	0.016667	0.016667
	0.00416667	0.016667	0.016667
	0.00444444	0.016667	0.016667
	0.00472222	0.016667	0.016667
	0.005	0.016667	0.016667
	0.00527778	0.016667	0.016667
	0.00555556	0.016667	0.016667
	0.00583333	0.016667	0.016667
	0.00611111	0.016667	0.016667
	0.00638889	0.016667	0.016667
	0.00666667	0.016667	0.016667
	0.00694444	0.016667	0.016667
	0.00722222	0.016667	0.016667
	0.0075	0.016667	0.016667
	0.00777778	0.016667	0.016667
	0.00805556	0.016667	0.016667
	0.00833333	0.016667	0.016667
	0.00861111	0.016667	0.016667
	0.00888889	0.016667	0.016667
	0.00916667	0.016667	0.016667
	0.00944444	0.016667	0.016667
	0.00972222	0.016667	0.016667
	0.01	0.016667	0.016667
	0.0102778	0.016667	0.016667
	0.0105556	0.016667	0.016667
	0.0108333	0.016667	0.016667
	0.0111111	0.016667	0.016667
	0.0113889	0.016667	0.016667
	0.0116667	0.016667	0.016667
	0.0119444	0.016667	0.016667
	0.0122222	0.016667	0.016667
	0.0125	0.016667	0.016667
	0.0127778	0.016667	0.016667
	0.0130556	0.016667	0.016667
	0.0133333	0.016667	0.016667
	0.0136111	0.016667	0.016667
	0.0138889	0.016667	0.016667
	0.0141667	0.016667	0.016667
	0.0144444	0.016667	0.016667
	0.0147222	0.016667	0.016667
	0.015	0.016667	0.016667
	0.0152778	0.016667	0.016667
	0.0155556	0.016667	0.016667
	0.0158333	0.016667	0.016667
	0.0161111	0.016667	0.016667
	0.0163889	0.016667	0.016667
	0.0166667	0.016667	0.016667
	0.0169444	0.016667	0.016667
	0.0172222	0.016667	0.016667
	0.0175	0.016667	0.016667
	0.0177778	0.016667	0.016667
	0.0180556	0.016667	0.016667
	0.0183333	0.016667	0.016667
	0.0186111	0.016667	0.016667
	0.0188889	0.016667	0.016667
	0.0191667	0.016667	0.016667
	0.0194444	0.016667	0.016667
	0.0197222	0.016667	0.016667
	0.02	0.016667	0.016667
	0.0202778	0.016667	0.016667
	0.0205556	0.016667	0.016667
	0.0208333	0.016667	0.016667
	0.0211111	0.016667	0.016667
	0.0213889	0.016667	0.016667
	0.0216667	0.016667	0.016667
	0.0219445	0.016667	0.016667
	0.0222222	0.016667	0.016667
	0.0225	0.016667	0.016667
	0.0227778	0.016667	0.016667
	0.0230556	0.016667	0.016667
	0.0233333	0.016667	0.016667
	0.0236111	0.016667	0.016667
	0.0238889	0.016667	0.016667
	0.0241667	0.016667	0.016667
	0.0244444	0.016667	0.016667
	0.0247222	0.016667	0.016667
	0.025	0.016667	0.016667
	0.0252778	0.016667	0.016667
	0.0255556	0.016667	0.016667
	0.0258333	0.016667	0.016667
	0.0261111	0.016667	0.016667
	0.0263889	0.016667	0.016667
	0.0266667	0.016667	0.016667
	0.0269444	0.016667	0.016667
	0.0272222	0.016667	0.016667
	0.0275	0.016667	0.016667
	0.0277778	0.016667	0.016667
	0.0280556	0.016667	0.016667
	0.0283333	0.016667	0.016667
	0.0286111	0.016667	0.016667
	0.0288889	0.016667	0.016667
	0.0291667	0.016667	0.016667
	0.0294445	0.016667	0.016667
	0.0297222	0.016667	0.016667
	0.03	0.016667	0.016667
	0.0302778	0.016667	0.016667
	0.0305556	0.016667	0.016667
	0.0308333	0.016667	0.016667
	0.0311111	0.016667	0.016667
	0.0313889	0.016667	0.016667
	0.0316667	0.016667	0.016667
	0.0319444	0.016667	0.016667
	0.0322222	0.016667	0.016667
	0.0325	0.016667	0.016667
	0.0327778	0.016667	0.016667
	0.0330556	0.016667	0.016667
	0.0333333	0.016667	0.016667
	0.0336111	0.016667	0.016667
	0.0338889	0.016667	0.016667
	0.0341667	0.016667	0.016667
	0.0344444	0.016667	0.016667
	0.0347222	0.016667	0.016667
	0.035	0.016667	0.016667
	0.0352778	0.016667	0.016667
	0.0355556	0.016667	0.016667
	0.0358333	0.016667	0.016667
	0.0361111	0.016667	0.016667
	0.0363889	0.016667	0.016667
	0.0366667	0.016667	0.016667
	0.0369444	0.016667	0.016667
	0.0372222	0.016667	0.016667
	0.0375	0.016667	0.016667
	0.0377778	0.016667	0.016667
	0.0380556	0.016667	0.016667
	0.0383333	0.016667	0.016667
	0.0386111	0.016667	0.016667
	0.0388889	0.016667	0.016667
	0.0391667	0.016667	0.016667
	0.0394444	0.016667	0.016667
	0.0397222	0.016667	0.016667
	0.04	0.016667	0.016667
	0.0402778	0.016667	0.016667
	0.0405556	0.016667	0.016667
	0.0408333	0.016667	0.016667
	0.0411111	0.016667	0.016667
	0.0413889	0.016667	0.016667
	0.0416667	0.016667	0.016667
	0.0419444	0.016667	0.016667
	0.0422222	0.016667	0.016667
	0.0425	0.016667	0.016667
	0.0427778	0.016667	0.016667
	0.0430556	0.016667	0.016667
	0.0433333	0.016667	0.016667
	0.0436111	0.016667	0.016667
	0.0438889	0.016667	0.016667
	0.0441667	0.016667	0.016667
	0.0444445	0.016667	0.016667
	0.0447222	0.016667	0.016667
	0.045	0.016667	0.016667
	0.0452778	0.016667	0.016667
	0.0455556	0.016667	0.016667
	0.0458333	0.016667	0.016667
	0.0461111	0.016667	0.016667
	0.0463889	0.016667	0.016667
	0.0466667	0.016667	0.016667
	0.0469444	0.016667	0.016667
	0.0472222	0.016667	0.016667
	0.0475	0.016667	0.016667
	0.0477778	0.016667	0.016667
	0.0480556	0.016667	0.016667
	0.0483333	0.016667	0.016667
	0.0486111	0.016667	0.016667
	0.0488889	0.016667	0.016667
	0.0491667	0.016667	0.016667
	0.0494444	0.016667	0.016667
	0.0497222	0.016667	0.016667
	0.05	0.016667	0.016667
	0.0502778	0.016667	0.016667
	0.0505556	0.016667	0.016667
	0.0508333	0.016667	0.016667
	0.0511111	0.016667	0.016667
	0.0513889	0.016667	0.016667
	0.0516667	0.016667	0.016667
	0.0519445	0.016667	0.016667
	0.0522222	0.016667	0.016667
	0.0525	0.016667	0.016667
	0.0527778	0.016667	0.016667
	0.0530556	0.016667	0.016667
	0.0533333	0.016667	0.016667
	0.0536111	0.016667	0.016667
	0.0538889	0.016667	0.016667
	0.0541667	0.016667	0.016667
	0.0544444	0.016667	0.016667
	0.0547222	0.016667	0.016667
	0.055	0.016667	0.016667
	0.0552778	0.016667	0.016667
	0.0555556	0.016667	0.016667
	0.0558333	0.016667	0.016667
	0.0561111	0.016667	0.016667
	0.0563889	0.016667	0.016667
	0.0566667	0.016667	0.016667
	0.0569445	0.016667	0.016667
	0.0572222	0.016667	0.016667
	0.0575	0.016667	0.016667
	0.0577778	0.016667	0.016667
	0.0580556	0.016667	0.016667
	0.0583333	0.016667	0.016667
	0.0586111	0.016667	0.016667
	0.0588889	0.016667	0.016667
	0.0591667	0.016667	0.016667
	0.0594444	0.016667	0.016667
	0.0597222	0.016667	0.016667
	0.06	0.016667	0.016667
	0.0602778	0.016667	0.016667
	0.0605556	0.016667	0.016667
	0.0608333	0.016667	0.016667
	0.0611111	0.016667	0.016667
	0.0613889	0.016667	0.016667
	0.0616667	0.016667	0.016667
	0.0619444	0.016667	0.016667
	0.0622222	0.016667	0.016667
	0.0625	0.016667	0.016667
	0.0627778	0.016667	0.016667
	0.0630556	0.016667	0.016667
	0.0633333	0.016667	0.016667
	0.0636111	0.016667	0.016667
	0.0638889	0.016667	0.016667
	0.0641667	0.016667	0.016667
	0.0644445	0.016667	0.016667
	0.0647222	0.016667	0.016667
	0.065	0.016667	0.016667
	0.0652778	0.016667	0.016667
	0.0655556	0.016667	0.016667
	0.0658333	0.016667	0.016667
	0.0661111	0.016667	0.016667
	0.0663889	0.016667	0.016667
	0.0666667	0.016667	0.016667
	0.0669444	0.016667	0.016667
	0.0672222	0.016667	0.016667
	0.0675	0.016667	0.016667
	0.0677778	0.016667	0.016667
	0.0680556	0.016667	0.016667
	0.0683333	0.016667	0.016667
	0.0686111	0.016667	0.016667
	0.0688889	0.016667	0.016667
	0.0691667	0.016667	0.016667
	0.0694444	0.016667	0.016667
	0.0697222	0.016667	0.016667
	0.07	0.016667	0.016667
	0.0702778	0.016667	0.016667
	0.0705555	0.016667	0.016667
	0.0708333	0.016667	0.016667
	0.0711111	0.016667	0.016667
	0.0713889	0.016667	0.016667
	0.0716667	0.016667	0.016667
	0.0719444	0.016667	0.016667
	0.0722222	0.016667	0.016667
	0.0725	0.016667	0.016667
	0.0727778	0.016667	0.016667
	0.0730556	0.016667	0.016667
	0.0733333	0.016667	0.016667
	0.0736111	0.016667	0.016667
	0.0738889	0.016667	0.016667
	0.0741667	0.016667	0.016667
	0.0744444	0.016667	0.016667
	0.0747222	0.016667	0.016667
	0.075	0.016667	0.016667
	0.0752778	0.016667	0.016667
	0.0755556	0.016667	0.016667
	0.0758333	0.016667	0.016667
	0.0761111	0.016667	0.016667
	0.0763889	0.016667	0.016667
	0.0766667	0.016667	0.016667
	0.0769444	0.016667	0.016667
	0.0772222	0.016667	0.016667
	0.0775	0.016667	0.016667
	0.0777778	0.016667	0.016667
	0.0780556	0.016667	0.016667
	0.0783333	0.016667	0.016667
	0.0786111	0.016667	0.016667
	0.0788889	0.016667	0.016667
	0.0791667	0.016667	0.016667
	0.0794444	0.016667	0.016667
	0.0797222	0.016667	0.016667
	0.08	0.016667	0.016667
	0.0802778	0.016667	0.016667
	0.0805556	0.016667	0.016667
	0.0808333	0.016667	0.016667
	0.0811111	0.016667	0.016667
	0.0813889	0.016667	0.016667
	0.0816667	0.016667	0.016667
	0.0819444	0.016667	0.016667
	0.0822222	0.016667	0.016667
	0.0825	0.016667	0.016667
	0.0827778	0.016667	0.016667
	0.0830556	0.016667	0.016667
	0.0833333	0.016667	0.016667
	0.0836111	0.015	0.015
	0.0838889	0.013333	0.013333
	0.0841667	0.011667	0.011667
	0.0844444	0.01	0.01
	0.0847222	0.0083333	0.0083333
	0.085	0.0066667	0.0066667
	0.0852778	0.005	0.005
	0.0855555	0.0033333	0.0033333
	0.0858333	0.0016667	0.0016667
	0.0861111	0	0
	0.0863889	0	0
	0.0866667	0	0
	0.0869445	0	0
	0.0872222	0	0
	0.0875	0	0
	0.0877778	0	0
	0.0880556	0	0
	0.0883333	0	0
	0.0886111	0	0
	0.0888889	0	0
	0.0891667	0	0
	0.0894444	0	0
	0.0897222	0	0
	0.09	0	0
	0.0902778	0	0
	0.0905556	0	0
	0.0908333	0	0
	0.0911111	0	0
	0.0913889	0	0
	0.0916667	0	0
	0.0919444	0	0
	0.0922222	0	0
	0.0925	0	0
	0.0927778	0	0
	0.0930556	0	0
	0.0933333	0	0
	0.0936111	0	0
	0.0938889	0	0
	0.0941667	0	0
	0.0944444	0	0
	0.0947222	0	0
	0.095	0	0
	0.0952778	0	0.0016667
	0.0955556	0	0.0016667
	0.0958333	0	0.0016667
	0.0961111	0	0.0016667
	0.0963889	0	0.0016667
	0.0966667	0	0.0016667
	0.0969444	0	0.0016667
	0.0972222	0	0.0016667
	0.0975	0	0.0016667
	0.0977778	0	0.0016667
	0.0980556	0	0.0016667
	0.0983333	0	0.0016667
	0.0986111	0	0.0016667
	0.0988889	0	0.0016667
	0.0991667	0	0.0016667
	0.0994444	0	0.0016667
	0.0997222	0	0.0016667
	0.1	0	0.0016667
	0.100278	0	0.0016667
	0.100556	0	0.0016667
	0.100833	0	0.0016667
	0.101111	0	0.0016667
	0.101389	0	0.0016667
	0.101667	0	0.0016667
	0.101944	0	0.0016667
	0.102222	0	0.0016667
	0.1025	0	0.0016667
	0.102778	0	0.0016667
	0.103056	0	0.0016667
	0.103333	0	0.0016667
	0.103611	0	0.0016667
	0.103889	0	0.0016667
	0.104167	0	0.0016667
	0.104444	0	0.0016667
	0.104722	0	0.0016667
	0.105	0	0.0016667
	0.105278	0	0.0016667
	0.105556	0	0.0016667
	0.105833	0	0.0016667
	0.106111	0	0.0016667
	0.106389	0	0.0016667
	0.106667	0	0.0016667
	0.106944	0	0.0016667
	0.107222	0	0.0016667
	0.1075	0	0.0016667
	0.107778	0	0.0016667
	0.108056	0	0.0016667
	0.108333	0	0.0016667
	0.108611	0	0.0016667
	0.108889	0	0.0016667
	0.109167	0	0.0016667
	0.109445	0	0.0016667
	0.109722	0	0.0016667
	0.11	0	0.0016667
	0.110278	0	0.0016667
	0.110556	0	0.0016667
	0.110833	0	0.0016667
	0.111111	0	0.0016667
	0.111389	0	0.0016667
	0.111667	0	0.0016667
	0.111944	0	0.0016667
	0.112222	0	0.0016667
	0.1125	0	0.0016667
	0.112778	0	0.0016667
	0.113056	0	0.0016667
	0.113333	0	0.0016667
	0.113611	0	0.0016667
	0.113889	0	0.0016667
	0.114167	0	0.0016667
	0.114444	0	0.0016667
	0.114722	0	0.0016667
	0.115	0	0.0016667
	0.115278	0	0.0016667
	0.115556	0	0.0016667
	0.115833	0	0.0016667
	0.116111	0	0.0016667
	0.116389	0	0.0016667
	0.116667	0	0.0016667
	0.116945	0	0.0016667
	0.117222	0	0.0016667
	0.1175	0	0.0016667
	0.117778	0	0.0016667
	0.118056	0	0.0016667
	0.118333	0	0.0016667
	0.118611	0	0.0016667
	0.118889	0	0.0016667
	0.119167	0	0.0016667
	0.119444	0	0.0016667
	0.119722	0	0.0016667
	0.12	0	0.0016667
	0.120278	0	0.0016667
	0.120556	0	0.0033333
	0.120833	0	0.0033333
	0.121111	0	0.0033333
	0.121389	0	0.0033333
	0.121667	0	0.0033333
	0.121944	0	0.0033333
	0.122222	0	0.0033333
	0.1225	0	0.0033333
	0.122778	0	0.0033333
	0.123056	0	0.0033333
	0.123333	0	0.0033333
	0.123611	0	0.0033333
	0.123889	0	0.0033333
	0.124167	0	0.0033333
	0.124444	0	0.0033333
	0.124722	0	0.0033333
	0.125	0	0.0033333
	0.125278	0	0.0033333
	0.125556	0	0.0033333
	0.125833	0	0.0033333
	0.126111	0	0.0033333
	0.126389	0	0.0033333
	0.126667	0	0.0033333
	0.126944	0	0.0033333
	0.127222	0	0.0033333
	0.1275	0	0.0033333
	0.127778	0	0.0033333
	0.128056	0	0.0033333
	0.128333	0	0.0033333
	0.128611	0	0.005
	0.128889	0	0.005
	0.129167	0	0.005
	0.129444	0	0.005
	0.129722	0	0.005
	0.13	0	0.005
	0.130278	0	0.005
	0.130556	0	0.005
	0.130833	0	0.005
	0.131111	0	0.005
	0.131389	0	0.005
	0.131667	0	0.0066667
	0.131944	0	0.0066667
	0.132222	0	0.0066667
	0.1325	0	0.0066667
	0.132778	0	0.0066667
	0.133056	0	0.0066667
	0.133333	0	0.0066667
	0.133611	0	0.0066667
	0.133889	0	0.0066667
	0.134167	0	0.0083333
	0.134444	0	0.0083333
	0.134722	0	0.0083333
	0.135	0	0.0083333
	0.135278	0	0.0083333
	0.135556	0	0.0083333
	0.135833	0	0.0083333
	0.136111	0	0.0083333
	0.136389	0	0.0083333
	0.136667	0	0.0083333
	0.136944	0	0.0083333
	0.137222	0	0.0083333
	0.1375	0	0.0083333
	0.137778	0	0.0083333
	0.138056	0	0.0083333
	0.138333	0	0.0083333
	0.138611	0	0.0083333
	0.138889	0	0.0083333
	0.139167	0	0.0083333
	0.139444	0	0.0083333
	0.139722	0	0.0083333
	0.14	0	0.0083333
	0.140278	0	0.0083333
	0.140556	0	0.0083333
	0.140833	0	0.0083333
	0.141111	0	0.0083333
	0.141389	0	0.0083333
	0.141667	0	0.0083333
	0.141944	0	0.0083333
	0.142222	0	0.0083333
	0.1425	0	0.0083333
	0.142778	0	0.0083333
	0.143056	0	0.0083333
	0.143333	0	0.0083333
	0.143611	0	0.0083333
	0.143889	0	0.0083333
	0.144167	0	0.0083333
	0.144445	0	0.0083333
	0.144722	0	0.0083333
	0.145	0	0.0083333
	0.145278	0	0.0083333
	0.145556	0	0.0083333
	0.145833	0	0.0083333
	0.146111	0	0.0083333
	0.146389	0	0.0083333
	0.146667	0	0.0083333
	0.146945	0	0.0083333
	0.147222	0	0.0083333
	0.1475	0	0.0083333
	0.147778	0	0.0083333
	0.148056	0	0.0083333
	0.148333	0	0.0083333
	0.148611	0	0.0083333
	0.148889	0	0.0083333
	0.149167	0	0.0083333
	0.149445	0	0.0083333
	0.149722	0	0.0083333
	0.15	0	0.0083333
	0.150278	0	0.0083333
	0.150556	0	0.0083333
	0.150833	0	0.0083333
	0.151111	0	0.0083333
	0.151389	0	0.0083333
	0.151667	0	0.0083333
	0.151944	0	0.0083333
	0.152222	0	0.0083333
	0.1525	0	0.0083333
	0.152778	0	0.0083333
	0.153056	0	0.0083333
	0.153333	0	0.0083333
	0.153611	0	0.0083333
	0.153889	0	0.0083333
	0.154167	0	0.0083333
	0.154444	0	0.0083333
	0.154722	0	0.0083333
	0.155	0	0.0083333
	0.155278	0	0.0083333
	0.155556	0	0.0083333
	0.155833	0	0.0083333
	0.156111	0	0.0083333
	0.156389	0	0.0083333
	0.156667	0	0.0083333
	0.156944	0	0.0083333
	0.157222	0	0.0083333
	0.1575	0	0.0083333
	0.157778	0	0.0083333
	0.158056	0	0.0083333
	0.158333	0	0.0083333
	0.158611	0	0.0083333
	0.158889	0	0.0083333
	0.159167	0	0.0083333
	0.159444	0	0.0083333
	0.159722	0	0.0083333
	0.16	0	0.0083333
	0.160278	0	0.0083333
	0.160556	0	0.0083333
	0.160833	0	0.0083333
	0.161111	0	0.0083333
	0.161389	0	0.0083333
	0.161667	0	0.0083333
	0.161944	0	0.0083333
	0.162222	0	0.0083333
	0.1625	0	0.0083333
	0.162778	0	0.0083333
	0.163056	0	0.0083333
	0.163333	0	0.0083333
	0.163611	0	0.0083333
	0.163889	0	0.0083333
	0.164167	0	0.0083333
	0.164444	0	0.0083333
	0.164722	0	0.0083333
	0.165	0	0.0083333
	0.165278	0	0.0083333
	0.165556	0	0.0083333
	0.165833	0	0.0083333
	0.166111	0	0.0083333
	0.166389	0	0.0083333
	0.166667	0	0.0083333
	0.166944	0	0.0083333
	0.167222	0	0.0083333
	0.1675	0	0.0083333
	0.167778	0	0.0083333
	0.168056	0	0.0083333
	0.168333	0	0.0083333
	0.168611	0	0.0083333
	0.168889	0	0.0083333
	0.169167	0	0.0083333
	0.169444	0	0.0083333
	0.169722	0	0.0083333
	0.17	0	0.0083333
	0.170278	0	0.0083333
	0.170556	0	0.0083333
	0.170833	0	0.0083333
	0.171111	0	0.0083333
	0.171389	0	0.0083333
	0.171667	0	0.0083333
	0.171944	0	0.0083333
	0.172222	0	0.0083333
	0.1725	0	0.0083333
	0.172778	0	0.0083333
	0.173056	0	0.0083333
	0.173333	0	0.0083333
	0.173611	0	0.0083333
	0.173889	0	0.0083333
	0.174167	0	0.0083333
	0.174444	0	0.0083333
	0.174722	0	0.0083333
	0.175	0	0.0083333
	0.175278	0	0.0083333
	0.175556	0	0.0083333
	0.175833	0	0.0083333
	0.176111	0	0.0083333
	0.176389	0	0.01
	0.176667	0	0.01
	0.176945	0	0.01
	0.177222	0	0.01
	0.1775	0	0.01
	0.177778	0	0.01
	0.178056	0	0.01
	0.178333	0	0.01
	0.178611	0	0.01
	0.178889	0	0.01
	0.179167	0	0.01
	0.179445	0	0.01
	0.179722	0	0.01
	0.18	0	0.01
	0.180278	0	0.01
	0.180556	0	0.01
	0.180833	0	0.01
	0.181111	0	0.01
	0.181389	0	0.01
	0.181667	0	0.01
	0.181944	0	0.01
	0.182222	0	0.01
	0.1825	0	0.01
	0.182778	0	0.01
	0.183056	0	0.01
	0.183333	0	0.01
	0.183611	0	0.01
	0.183889	0	0.01
	0.184167	0	0.01
	0.184444	0	0.01
	0.184722	0	0.01
	0.185	0	0.01
	0.185278	0	0.01
	0.185556	0	0.01
	0.185833	0	0.01
	0.186111	0	0.01
	0.186389	0	0.01
	0.186667	0	0.01
	0.186944	0	0.01
	0.187222	0	0.01
	0.1875	0	0.01
	0.187778	0	0.01
	0.188056	0	0.01
	0.188333	0	0.01
	0.188611	0	0.01
	0.188889	0	0.01
	0.189167	0	0.01
	0.189444	0	0.01
	0.189722	0	0.01
	0.19	0	0.01
	0.190278	0	0.01
	0.190556	0	0.01
	0.190833	0	0.01
	0.191111	0	0.01
	0.191389	0	0.01
	0.191667	0	0.01
	0.191944	0	0.01
	0.192222	0	0.01
	0.1925	0	0.01
	0.192778	0	0.01
	0.193056	0	0.01
	0.193333	0	0.01
	0.193611	0	0.01
	0.193889	0	0.01
	0.194167	0	0.01
	0.194444	0	0.01
	0.194722	0	0.01
	0.195	0	0.01
	0.195278	0	0.01
	0.195556	0	0.01
	0.195833	0	0.01
	0.196111	0	0.01
	0.196389	0	0.01
	0.196667	0	0.01
	0.196944	0	0.01
	0.197222	0	0.01
	0.1975	0	0.01
	0.197778	0	0.01
	0.198056	0	0.01
	0.198333	0	0.01
	0.198611	0	0.01
	0.198889	0	0.01
	0.199167	0	0.01
	0.199444	0	0.01
	0.199722	0	0.01
	0.2	0	0.01
	0.200278	0	0.01
	0.200556	0	0.01
	0.200833	0	0.01
	0.201111	0	0.01
	0.201389	0	0.01
	0.201667	0	0.01
	0.201944	0	0.01
	0.202222	0	0.01
	0.2025	0	0.01
	0.202778	0	0.01
	0.203056	0	0.01
	0.203333	0	0.01
	0.203611	0	0.01
	0.203889	0	0.01
	0.204167	0	0.01
	0.204444	0	0.01
	0.204722	0	0.01
	0.205	0	0.01
	0.205278	0	0.01
	0.205556	0	0.011667
	0.205833	0	0.011667
	0.206111	0	0.011667
	0.206389	0	0.011667
	0.206667	0	0.011667
	0.206945	0	0.011667
	0.207222	0	0.011667
	0.2075	0	0.011667
	0.207778	0	0.011667
	0.208056	0	0.011667
	0.208333	0	0.011667
	0.208611	0	0.011667
	0.208889	0	0.011667
	0.209167	0	0.011667
	0.209445	0	0.013333
	0.209722	0	0.013333
	0.21	0	0.013333
	0.210278	0	0.013333
	0.210556	0	0.013333
	0.210833	0	0.013333
	0.211111	0	0.013333
	0.211389	0	0.013333
	0.211667	0	0.013333
	0.211945	0	0.013333
	0.212222	0	0.013333
	0.2125	0	0.013333
	0.212778	0	0.013333
	0.213056	0	0.013333
	0.213333	0	0.013333
	0.213611	0	0.013333
	0.213889	0	0.013333
	0.214167	0	0.013333
	0.214444	0	0.013333
	0.214722	0	0.015
	0.215	0	0.015
	0.215278	0	0.015
	0.215556	0	0.015
	0.215833	0	0.015
	0.216111	0	0.015
	0.216389	0	0.015
	0.216667	0	0.015
	0.216944	0	0.015
	0.217222	0	0.015
	0.2175	0	0.015
	0.217778	0	0.015
	0.218056	0	0.015
	0.218333	0	0.015
	0.218611	0	0.015
	0.218889	0	0.015
	0.219167	0	0.015
	0.219444	0	0.015
	0.219722	0	0.015
	0.22	0	0.015
	0.220278	0	0.015
	0.220556	0	0.015
	0.220833	0	0.015
	0.221111	0	0.015
	0.221389	0	0.015
	0.221667	0	0.015
	0.221944	0	0.015
	0.222222	0	0.015
	0.2225	0	0.015
	0.222778	0	0.015
	0.223056	0	0.015
	0.223333	0	0.016667
	0.223611	0	0.016667
	0.223889	0	0.016667
	0.224167	0	0.016667
	0.224444	0	0.016667
	0.224722	0	0.016667
	0.225	0	0.016667
	0.225278	0	0.016667
	0.225556	0	0.016667
	0.225833	0	0.016667
	0.226111	0	0.016667
	0.226389	0	0.016667
	0.226667	0	0.016667
	0.226944	0	0.016667
	0.227222	0	0.016667
	0.2275	0	0.016667
	0.227778	0	0.016667
	0.228056	0	0.016667
	0.228333	0	0.016667
	0.228611	0	0.016667
	0.228889	0	0.016667
	0.229167	0	0.016667
	0.229444	0	0.016667
	0.229722	0	0.016667
	0.23	0	0.016667
	0.230278	0	0.016667
	0.230556	0	0.016667
	0.230833	0	0.016667
	0.231111	0	0.016667
	0.231389	0	0.016667
	0.231667	0	0.016667
	0.231944	0	0.016667
	0.232222	0	0.016667
	0.2325	0	0.016667
	0.232778	0	0.016667
	0.233056	0	0.016667
	0.233333	0	0.016667
	0.233611	0	0.016667
	0.233889	0	0.016667
	0.234167	0	0.016667
	0.234444	0	0.016667
	0.234722	0	0.016667
	0.235	0	0.016667
	0.235278	0	0.016667
	0.235556	0	0.016667
	0.235833	0	0.016667
	0.236111	0	0.016667
	0.236389	0	0.016667
	0.236667	0	0.016667
	0.236944	0	0.016667
	0.237222	0	0.016667
	0.2375	0	0.016667
	0.237778	0	0.016667
	0.238056	0	0.016667
	0.238333	0	0.016667
	0.238611	0	0.016667
	0.238889	0	0.016667
	0.239167	0	0.016667
	0.239445	0	0.016667
	0.239722	0	0.016667
	0.24	0	0.016667
	0.240278	0	0.016667
	0.240556	0	0.016667
	0.240833	0	0.016667
	0.241111	0	0.016667
	0.241389	0	0.016667
	0.241667	0	0.016667
	0.241945	0	0.016667
	0.242222	0	0.016667
	0.2425	0	0.016667
	0.242778	0	0.016667
	0.243056	0	0.016667
	0.243333	0	0.016667
	0.243611	0	0.016667
	0.243889	0	0.016667
	0.244167	0	0.016667
	0.244444	0	0.016667
	0.244722	0	0.016667
	0.245	0	0.016667
	0.245278	0	0.016667
	0.245556	0	0.016667
	0.245833	0	0.016667
	0.246111	0	0.016667
	0.246389	0	0.016667
	0.246667	0	0.016667
	0.246944	0	0.016667
	0.247222	0	0.016667
	0.2475	0	0.016667
	0.247778	0	0.016667
	0.248056	0	0.016667
	0.248333	0	0.016667
	0.248611	0	0.016667
	0.248889	0	0.016667
	0.249167	0	0.016667
	0.249444	0	0.016667
	0.249722	0	0.016667
	0.25	0	0.016667
	0.250278	0	0.016667
	0.250556	0	0.016667
	0.250833	0	0.016667
	0.251111	0	0.016667
	0.251389	0	0.016667
	0.251667	0	0.016667
	0.251945	0	0.016667
	0.252222	0	0.016667
	0.2525	0	0.016667
	0.252778	0	0.016667
	0.253055	0	0.016667
	0.253333	0	0.016667
	0.253611	0	0.016667
	0.253889	0	0.016667
	0.254167	0	0.016667
	0.254445	0	0.016667
	0.254722	0	0.016667
	0.255	0	0.016667
	0.255278	0	0.016667
	0.255556	0	0.016667
	0.255833	0	0.016667
	0.256111	0	0.016667
	0.256389	0	0.016667
	0.256667	0	0.016667
	0.256945	0	0.016667
	0.257222	0	0.016667
	0.2575	0	0.016667
	0.257778	0	0.016667
	0.258056	0	0.016667
	0.258333	0	0.016667
	0.258611	0	0.016667
	0.258889	0	0.016667
	0.259167	0	0.016667
	0.259445	0	0.016667
	0.259722	0	0.016667
	0.26	0	0.016667
	0.260278	0	0.016667
	0.260556	0	0.016667
	0.260833	0	0.016667
	0.261111	0	0.016667
	0.261389	0	0.016667
	0.261667	0	0.016667
	0.261944	0	0.015
	0.262222	0	0.015
	0.2625	0	0.015
	0.262778	0	0.015
	0.263056	0	0.015
	0.263333	0	0.015
	0.263611	0	0.015
	0.263889	0	0.015
	0.264167	0	0.015
	0.264444	0	0.015
	0.264722	0	0.015
	0.265	0	0.015
	0.265278	0	0.015
	0.265556	0	0.015
	0.265833	0	0.015
	0.266111	0	0.015
	0.266389	0	0.015
	0.266667	0	0.015
	0.266944	0	0.015
	0.267222	0	0.015
	0.2675	0	0.015
	0.267778	0	0.015
	0.268056	0	0.015
	0.268333	0	0.015
	0.268611	0	0.015
	0.268889	0	0.015
	0.269167	0	0.015
	0.269444	0	0.015
	0.269722	0	0.015
	0.27	0	0.015
	0.270278	0	0.015
	0.270556	0	0.015
	0.270833	0	0.015
	0.271111	0	0.015
	0.271389	0	0.015
	0.271667	0	0.015
	0.271944	0	0.015
	0.272222	0	0.015
	0.2725	0	0.015
	0.272778	0	0.015
	0.273056	0	0.015
	0.273333	0	0.015
	0.273611	0	0.015
	0.273889	0	0.015
	0.274167	0	0.015
	0.274444	0	0.015
	0.274722	0	0.015
	0.275	0	0.015
	0.275278	0	0.015
	0.275556	0	0.015
	0.275833	0	0.015
	0.276111	0	0.015
	0.276389	0	0.015
	0.276667	0	0.015
	0.276944	0	0.015
	0.277222	0	0.015
	0.2775	0	0.015
	0.277778	0	0.015
	0.278056	0	0.015
	0.278333	0	0.015
	0.278611	0	0.015
	0.278889	0	0.015
	0.279167	0	0.015
	0.279444	0	0.015
	0.279722	0	0.015
	0.28	0	0.015
	0.280278	0	0.015
	0.280556	0	0.015
	0.280833	0	0.015
	0.281111	0	0.015
	0.281389	0	0.015
	0.281667	0	0.015
	0.281944	0	0.015
	0.282222	0	0.015
	0.2825	0	0.015
	0.282778	0	0.015
	0.283056	0	0.015
	0.283333	0	0.015
	0.283611	0	0.015
	0.283889	0	0.015
	0.284167	0	0.015
	0.284444	0	0.015
	0.284722	0	0.015
	0.285	0	0.015
	0.285278	0	0.015
	0.285556	0	0.015
	0.285833	0	0.015
	0.286111	0	0.015
	0.286389	0	0.015
	0.286667	0	0.015
	0.286944	0	0.015
	0.287222	0	0.013333
	0.2875	0	0.013333
	0.287778	0	0.013333
	0.288056	0	0.013333
	0.288333	0	0.013333
	0.288611	0	0.013333
	0.288889	0	0.013333
	0.289167	0	0.013333
	0.289444	0	0.013333
	0.289722	0	0.013333
	0.29	0	0.013333
	0.290278	0	0.013333
	0.290556	0	0.013333
	0.290833	0	0.013333
	0.291111	0	0.013333
	0.291389	0	0.013333
	0.291667	0	0.013333
	0.291944	0	0.013333
	0.292222	0	0.013333
	0.2925	0	0.013333
	0.292778	0	0.013333
	0.293056	0	0.013333
	0.293333	0	0.013333
	0.293611	0	0.013333
	0.293889	0	0.013333
	0.294167	0	0.013333
	0.294444	0	0.013333
	0.294722	0	0.013333
	0.295	0	0.013333
	0.295278	0	0.011667
	0.295556	0	0.011667
	0.295833	0	0.011667
	0.296111	0	0.011667
	0.296389	0	0.011667
	0.296667	0	0.011667
	0.296944	0	0.011667
	0.297222	0	0.011667
	0.2975	0	0.011667
	0.297778	0	0.011667
	0.298056	0	0.011667
	0.298333	0	0.01
	0.298611	0	0.01
	0.298889	0	0.01
	0.299167	0	0.01
	0.299444	0	0.01
	0.299722	0	0.01
	0.3	0	0.01
	0.300278	0	0.01
	0.300556	0	0.01
	0.300833	0	0.0083333
	0.301111	0	0.0083333
	0.301389	0	0.0083333
	0.301667	0	0.0083333
	0.301944	0	0.0083333
	0.302222	0	0.0083333
	0.3025	0	0.0083333
	0.302778	0	0.0083333
	0.303056	0	0.0083333
	0.303333	0	0.0083333
	0.303611	0	0.0083333
	0.303889	0	0.0083333
	0.304167	0	0.0083333
	0.304444	0	0.0083333
	0.304722	0	0.0083333
	0.305	0	0.0083333
	0.305278	0	0.0083333
	0.305556	0	0.0083333
	0.305833	0	0.0083333
	0.306111	0	0.0083333
	0.306389	0	0.0083333
	0.306667	0	0.0083333
	0.306944	0	0.0083333
	0.307222	0	0.0083333
	0.3075	0	0.0083333
	0.307778	0	0.0083333
	0.308056	0	0.0083333
	0.308333	0	0.0083333
	0.308611	0	0.0083333
	0.308889	0	0.0083333
	0.309167	0	0.0083333
	0.309445	0	0.0083333
	0.309722	0	0.0083333
	0.31	0	0.0083333
	0.310278	0	0.0083333
	0.310556	0	0.0083333
	0.310833	0	0.0083333
	0.311111	0	0.0083333
	0.311389	0	0.0083333
	0.311667	0	0.0083333
	0.311945	0	0.0083333
	0.312222	0	0.0083333
	0.3125	0	0.0083333
	0.312778	0	0.0083333
	0.313056	0	0.0083333
	0.313333	0	0.0083333
	0.313611	0	0.0083333
	0.313889	0	0.0083333
	0.314167	0	0.0083333
	0.314445	0	0.0083333
	0.314722	0	0.0083333
	0.315	0	0.0083333
	0.315278	0	0.0083333
	0.315555	0	0.0083333
	0.315833	0	0.0083333
	0.316111	0	0.0083333
	0.316389	0	0.0083333
	0.316667	0	0.0083333
	0.316945	0	0.0083333
	0.317222	0	0.0083333
	0.3175	0	0.0083333
	0.317778	0	0.0083333
	0.318056	0	0.0083333
	0.318333	0	0.0083333
	0.318611	0	0.0083333
	0.318889	0	0.0083333
	0.319167	0	0.0083333
	0.319445	0	0.0083333
	0.319722	0	0.0083333
	0.32	0	0.0083333
	0.320278	0	0.0083333
	0.320556	0	0.0083333
	0.320833	0	0.0083333
	0.321111	0	0.0083333
	0.321389	0	0.0083333
	0.321667	0	0.0083333
	0.321945	0	0.0083333
	0.322222	0	0.0083333
	0.3225	0	0.0083333
	0.322778	0	0.0083333
	0.323056	0	0.0083333
	0.323333	0	0.0083333
	0.323611	0	0.0083333
	0.323889	0	0.0083333
	0.324167	0	0.0083333
	0.324444	0	0.0083333
	0.324722	0	0.0083333
	0.325	0	0.0083333
	0.325278	0	0.0083333
	0.325556	0	0.0083333
	0.325833	0	0.0083333
	0.326111	0	0.0083333
	0.326389	0	0.0083333
	0.326667	0	0.0083333
	0.326944	0	0.0083333
	0.327222	0	0.0083333
	0.3275	0	0.0083333
	0.327778	0	0.0083333
	0.328056	0	0.0083333
	0.328333	0	0.0083333
	0.328611	0	0.0083333
	0.328889	0	0.0083333
	0.329167	0	0.0083333
	0.329444	0	0.0083333
	0.329722	0	0.0083333
	0.33	0	0.0083333
	0.330278	0	0.0083333
	0.330556	0	0.0083333
	0.330833	0	0.0083333
	0.331111	0	0.0083333
	0.331389	0	0.0083333
	0.331667	0	0.0083333
	0.331944	0	0.0083333
	0.332222	0	0.0083333
	0.3325	0	0.0083333
	0.332778	0	0.0083333
	0.333056	0	0.0083333
	0.333333	0	0.0083333
	0.333611	0	0.0083333
	0.333889	0	0.0083333
	0.334167	0	0.0083333
	0.334444	0	0.0083333
	0.334722	0	0.0083333
	0.335	0	0.0083333
	0.335278	0	0.0083333
	0.335556	0	0.0083333
	0.335833	0	0.0083333
	0.336111	0	0.0083333
	0.336389	0	0.0083333
	0.336667	0	0.0083333
	0.336944	0	0.0083333
	0.337222	0	0.0083333
	0.3375	0	0.0083333
	0.337778	0	0.0083333
	0.338056	0	0.0083333
	0.338333	0	0.0083333
	0.338611	0	0.0083333
	0.338889	0	0.0083333
	0.339167	0	0.0083333
	0.339444	0	0.0083333
	0.339722	0	0.0083333
	0.34	0	0.0083333
	0.340278	0	0.0083333
	0.340556	0	0.0083333
	0.340833	0	0.0083333
	0.341111	0	0.0083333
	0.341389	0	0.0083333
	0.341667	0	0.0083333
	0.341944	0	0.0083333
	0.342222	0	0.0083333
	0.3425	0	0.0083333
	0.342778	0	0.0083333
	0.343056	0	0.0066667
	0.343333	0	0.0066667
	0.343611	0	0.0066667
	0.343889	0	0.0066667
	0.344167	0	0.0066667
	0.344444	0	0.0066667
	0.344722	0	0.0066667
	0.345	0	0.0066667
	0.345278	0	0.0066667
	0.345556	0	0.0066667
	0.345833	0	0.0066667
	0.346111	0	0.0066667
	0.346389	0	0.0066667
	0.346667	0	0.0066667
	0.346944	0	0.0066667
	0.347222	0	0.0066667
	0.3475	0	0.0066667
	0.347778	0	0.0066667
	0.348056	0	0.0066667
	0.348333	0	0.0066667
	0.348611	0	0.0066667
	0.348889	0	0.0066667
	0.349167	0	0.0066667
	0.349444	0	0.0066667
	0.349722	0	0.0066667
	0.35	0	0.0066667
	0.350278	0	0.0066667
	0.350556	0	0.0066667
	0.350833	0	0.0066667
	0.351111	0	0.0066667
	0.351389	0	0.0066667
	0.351667	0	0.0066667
	0.351944	0	0.0066667
	0.352222	0	0.0066667
	0.3525	0	0.0066667
	0.352778	0	0.0066667
	0.353056	0	0.0066667
	0.353333	0	0.0066667
	0.353611	0	0.0066667
	0.353889	0	0.0066667
	0.354167	0	0.0066667
	0.354444	0	0.0066667
	0.354722	0	0.0066667
	0.355	0	0.0066667
	0.355278	0	0.0066667
	0.355556	0	0.0066667
	0.355833	0	0.0066667
	0.356111	0	0.0066667
	0.356389	0	0.0066667
	0.356667	0	0.0066667
	0.356944	0	0.0066667
	0.357222	0	0.0066667
	0.3575	0	0.0066667
	0.357778	0	0.0066667
	0.358056	0	0.0066667
	0.358333	0	0.0066667
	0.358611	0	0.0066667
	0.358889	0	0.0066667
	0.359167	0	0.0066667
	0.359444	0	0.0066667
	0.359722	0	0.0066667
	0.36	0	0.0066667
	0.360278	0	0.0066667
	0.360556	0	0.0066667
	0.360833	0	0.0066667
	0.361111	0	0.0066667
	0.361389	0	0.0066667
	0.361667	0	0.0066667
	0.361944	0	0.0066667
	0.362222	0	0.0066667
	0.3625	0	0.0066667
	0.362778	0	0.0066667
	0.363056	0	0.0066667
	0.363333	0	0.0066667
	0.363611	0	0.0066667
	0.363889	0	0.0066667
	0.364167	0	0.0066667
	0.364444	0	0.0066667
	0.364722	0	0.0066667
	0.365	0	0.0066667
	0.365278	0	0.0066667
	0.365556	0	0.0066667
	0.365833	0	0.0066667
	0.366111	0	0.0066667
	0.366389	0	0.0066667
	0.366667	0	0.0066667
	0.366944	0	0.0066667
	0.367222	0	0.0066667
	0.3675	0	0.0066667
	0.367778	0	0.0066667
	0.368056	0	0.0066667
	0.368333	0	0.0066667
	0.368611	0	0.0066667
	0.368889	0	0.0066667
	0.369167	0	0.0066667
	0.369444	0	0.0066667
	0.369722	0	0.0066667
	0.37	0	0.0066667
	0.370278	0	0.0066667
	0.370556	0	0.0066667
	0.370833	0	0.0066667
	0.371111	0	0.0066667
	0.371389	0	0.0066667
	0.371667	0	0.0066667
	0.371945	0	0.0066667
	0.372222	0	0.005
	0.3725	0	0.005
	0.372778	0	0.005
	0.373056	0	0.005
	0.373333	0	0.005
	0.373611	0	0.005
	0.373889	0	0.005
	0.374167	0	0.005
	0.374445	0	0.005
	0.374722	0	0.005
	0.375	0	0.005
	0.375278	0	0.005
	0.375556	0	0.005
	0.375833	0	0.005
	0.376111	0	0.0033333
	0.376389	0	0.0033333
	0.376667	0	0.0033333
	0.376945	0	0.0033333
	0.377222	0	0.0033333
	0.3775	0	0.0033333
	0.377778	0	0.005
	0.378055	0	0.005
	0.378333	0	0.005
	0.378611	0	0.005
	0.378889	0	0.005
	0.379167	0	0.005
	0.379445	0	0.005
	0.379722	0	0.005
	0.38	0	0.005
	0.380278	0	0.005
	0.380556	0	0.005
	0.380833	0	0.005
	0.381111	0	0.0066667
	0.381389	0	0.005
	0.381667	0	0.005
	0.381945	0	0.005
	0.382222	0	0.005
	0.3825	0	0.005
	0.382778	0	0.005
	0.383056	0	0.005
	0.383333	0	0.005
	0.383611	0	0.005
	0.383889	0	0.005
	0.384167	0	0.005
	0.384445	0	0.005
	0.384722	0	0.005
	0.385	0	0.005
	0.385278	0	0.005
	0.385556	0	0.005
	0.385833	0	0.005
	0.386111	0	0.0066667
	0.386389	0	0.0066667
	0.386667	0	0.0066667
	0.386944	0	0.0083333
	0.387222	0	0.0083333
	0.3875	0	0.0083333
	0.387778	0	0.0083333
	0.388056	0	0.0083333
	0.388333	0	0.0083333
	0.388611	0	0.0083333
	0.388889	0	0.0083333
	0.389167	0	0.0083333
	0.389444	0	0.0083333
	0.389722	0	0.0083333
	0.39	0	0.0066667
	0.390278	0	0.0066667
	0.390556	0	0.0066667
	0.390833	0	0.0066667
	0.391111	0	0.0066667
	0.391389	0	0.0066667
	0.391667	0	0.0066667
	0.391944	0	0.0066667
	0.392222	0	0.0083333
	0.3925	0	0.0083333
	0.392778	0	0.0083333
	0.393056	0	0.0083333
	0.393333	0	0.0083333
	0.393611	0	0.0083333
	0.393889	0	0.0083333
	0.394167	0	0.0083333
	0.394444	0	0.0083333
	0.394722	0	0.0083333
	0.395	0	0.0083333
	0.395278	0	0.0083333
	0.395556	0	0.0083333
	0.395833	0	0.0083333
	0.396111	0	0.0083333
	0.396389	0	0.0083333
	0.396667	0	0.0083333
	0.396944	0	0.0083333
	0.397222	0	0.0083333
	0.3975	0	0.0083333
	0.397778	0	0.0083333
	0.398056	0	0.0083333
	0.398333	0	0.0083333
	0.398611	0	0.0083333
	0.398889	0	0.0083333
	0.399167	0	0.0083333
	0.399444	0	0.0083333
	0.399722	0	0.0083333
	0.4	0	0.0083333
	0.400278	0	0.0083333
	0.400556	0	0.0083333
	0.400833	0	0.0083333
	0.401111	0	0.0083333
	0.401389	0	0.0083333
	0.401667	0	0.0083333
	0.401944	0	0.0083333
	0.402222	0	0.0083333
	0.4025	0	0.0083333
	0.402778	0	0.0083333
	0.403056	0	0.0083333
	0.403333	0	0.0083333
	0.403611	0	0.0083333
	0.403889	0	0.0083333
	0.404167	0	0.0083333
	0.404444	0	0.0083333
	0.404722	0	0.0083333
	0.405	0	0.0083333
	0.405278	0	0.01
	0.405556	0	0.01
	0.405833	0	0.01
	0.406111	0	0.01
	0.406389	0	0.01
	0.406667	0	0.01
	0.406944	0	0.01
	0.407222	0	0.01
	0.4075	0	0.01
	0.407778	0	0.01
	0.408056	0	0.01
	0.408333	0	0.01
	0.408611	0	0.01
	0.408889	0	0.01
	0.409167	0	0.01
	0.409444	0	0.011667
	0.409722	0	0.013333
	0.41	0	0.015
	0.410278	0	0.016667
	0.410556	0	0.016667
	0.410833	0	0.016667
	0.411111	0	0.016667
	0.411389	0	0.016667
	0.411667	0	0.016667
	0.411944	0	0.016667
	0.412222	0	0.018333
	0.4125	0	0.02
	0.412778	0	0.02
	0.413056	0	0.02
	0.413333	0	0.02
	0.413611	0	0.02
	0.413889	0	0.02
	0.414167	0	0.02
	0.414444	0	0.02
	0.414722	0	0.02
	0.415	0	0.02
	0.415278	0	0.02
	0.415556	0	0.02
	0.415833	0	0.02
	0.416111	0	0.02
	0.416389	0	0.02
	0.416667	0	0.02
	0.416944	0	0.02
	0.417222	0	0.02
	0.4175	0	0.02
	0.417778	0	0.02
	0.418056	0	0.02
	0.418333	0	0.02
	0.418611	0	0.02
	0.418889	0	0.02
	0.419167	0	0.02
	0.419444	0	0.02
	0.419722	0	0.02
	0.42	0	0.02
	0.420278	0	0.02
	0.420556	0	0.02
	0.420833	0	0.02
	0.421111	0	0.02
	0.421389	0	0.02
	0.421667	0	0.02
	0.421944	0	0.02
	0.422222	0	0.02
	0.4225	0	0.02
	0.422778	0	0.02
	0.423056	0	0.021667
	0.423333	0	0.021667
	0.423611	0	0.021667
	0.423889	0	0.021667
	0.424167	0	0.021667
	0.424444	0	0.023333
	0.424722	0	0.023333
	0.425	0	0.023333
	0.425278	0	0.023333
	0.425556	0	0.023333
	0.425833	0	0.023333
	0.426111	0	0.023333
	0.426389	0	0.023333
	0.426667	0	0.023333
	0.426944	0	0.023333
	0.427222	0	0.023333
	0.4275	0	0.023333
	0.427778	0	0.023333
	0.428056	0	0.023333
	0.428333	0	0.023333
	0.428611	0	0.023333
	0.428889	0	0.023333
	0.429167	0	0.023333
	0.429444	0	0.023333
	0.429722	0	0.023333
	0.43	0	0.023333
	0.430278	0	0.023333
	0.430556	0	0.023333
	0.430833	0	0.023333
	0.431111	0	0.023333
	0.431389	0	0.023333
	0.431667	0	0.023333
	0.431944	0	0.023333
	0.432222	0	0.023333
	0.4325	0	0.023333
	0.432778	0	0.023333
	0.433056	0	0.023333
	0.433333	0	0.023333
	0.433611	0	0.023333
	0.433889	0	0.023333
	0.434167	0	0.023333
	0.434445	0	0.023333
	0.434722	0	0.023333
	0.435	0	0.023333
	0.435278	0	0.023333
	0.435556	0	0.023333
	0.435833	0	0.023333
	0.436111	0	0.023333
	0.436389	0	0.023333
	0.436667	0	0.023333
	0.436945	0	0.023333
	0.437222	0	0.023333
	0.4375	0	0.023333
	0.437778	0	0.023333
	0.438056	0	0.023333
	0.438333	0	0.023333
	0.438611	0	0.023333
	0.438889	0	0.023333
	0.439167	0	0.023333
	0.439445	0	0.023333
	0.439722	0	0.023333
	0.44	0	0.023333
	0.440278	0	0.023333
	0.440555	0	0.023333
	0.440833	0	0.023333
	0.441111	0	0.023333
	0.441389	0	0.023333
	0.441667	0	0.023333
	0.441945	0	0.023333
	0.442222	0	0.023333
	0.4425	0	0.023333
	0.442778	0	0.023333
	0.443056	0	0.023333
	0.443333	0	0.023333
	0.443611	0	0.023333
	0.443889	0	0.023333
	0.444167	0	0.023333
	0.444445	0	0.023333
	0.444722	0	0.023333
	0.445	0	0.023333
	0.445278	0	0.023333
	0.445556	0	0.023333
	0.445833	0.0016667	0.023333
	0.446111	0.0016667	0.023333
	0.446389	0.0016667	0.023333
	0.446667	0.0016667	0.023333
	0.446945	0.0016667	0.023333
	0.447222	0.0016667	0.023333
	0.4475	0.0016667	0.023333
	0.447778	0.0016667	0.023333
	0.448056	0.0016667	0.023333
	0.448333	0.0016667	0.023333
	0.448611	0.0016667	0.023333
	0.448889	0.0016667	0.023333
	0.449167	0.0016667	0.023333
	0.449444	0.0016667	0.023333
	0.449722	0.0016667	0.023333
	0.45	0.0016667	0.023333
	0.450278	0.0016667	0.023333
	0.450556	0.0016667	0.023333
	0.450833	0.0016667	0.023333
	0.451111	0.0016667	0.023333
	0.451389	0.0016667	0.023333
	0.451667	0.0016667	0.023333
	0.451944	0.0016667	0.023333
	0.452222	0.0016667	0.023333
	0.4525	0.0016667	0.023333
	0.452778	0.0016667	0.023333
	0.453056	0.0016667	0.023333
	0.453333	0.0016667	0.023333
	0.453611	0.0016667	0.023333
	0.453889	0.0016667	0.023333
	0.454167	0.0016667	0.023333
	0.454444	0.0016667	0.023333
	0.454722	0.0016667	0.023333
	0.455	0.0016667	0.023333
	0.455278	0.0016667	0.023333
	0.455556	0.0016667	0.023333
	0.455833	0.0016667	0.023333
	0.456111	0.0016667	0.023333
	0.456389	0.0016667	0.023333
	0.456667	0.0016667	0.023333
	0.456944	0.0016667	0.023333
	0.457222	0.0016667	0.023333
	0.4575	0.0016667	0.023333
	0.457778	0.0016667	0.023333
	0.458056	0.0016667	0.023333
	0.458333	0.0016667	0.023333
	0.458611	0.0016667	0.023333
	0.458889	0.0016667	0.023333
	0.459167	0.0016667	0.023333
	0.459444	0.0016667	0.023333
	0.459722	0.0016667	0.023333
	0.46	0.0016667	0.023333
	0.460278	0.0016667	0.023333
	0.460556	0.0016667	0.023333
	0.460833	0.0016667	0.023333
	0.461111	0.0016667	0.023333
	0.461389	0.0016667	0.023333
	0.461667	0.0016667	0.023333
	0.461944	0.0016667	0.023333
	0.462222	0.0016667	0.023333
	0.4625	0.0016667	0.023333
	0.462778	0.0016667	0.023333
	0.463056	0.0016667	0.023333
	0.463333	0.0016667	0.023333
	0.463611	0.0016667	0.023333
	0.463889	0.0016667	0.023333
	0.464167	0.0016667	0.023333
	0.464444	0.0016667	0.023333
	0.464722	0.0016667	0.023333
	0.465	0.0016667	0.023333
	0.465278	0.0016667	0.023333
	0.465556	0.0016667	0.023333
	0.465833	0.0016667	0.023333
	0.466111	0.0016667	0.025
	0.466389	0.0016667	0.025
	0.466667	0.0016667	0.025
	0.466944	0.0016667	0.025
	0.467222	0.0016667	0.025
	0.4675	0.0016667	0.025
	0.467778	0.0016667	0.026667
	0.468056	0.0016667	0.028333
	0.468333	0.0016667	0.03
	0.468611	0.0016667	0.03
	0.468889	0.0016667	0.03
	0.469167	0.0016667	0.03
	0.469444	0.0016667	0.03
	0.469722	0.0016667	0.03
	0.47	0.0016667	0.03
	0.470278	0.0016667	0.031667
	0.470556	0.0016667	0.031667
	0.470833	0.0016667	0.031667
	0.471111	0.0016667	0.031667
	0.471389	0.0016667	0.031667
	0.471667	0.0016667	0.031667
	0.471944	0.0016667	0.031667
	0.472222	0.0016667	0.031667
	0.4725	0.0016667	0.031667
	0.472778	0.0016667	0.031667
	0.473056	0.0016667	0.031667
	0.473333	0.0016667	0.031667
	0.473611	0.0016667	0.031667
	0.473889	0.0016667	0.031667
	0.474167	0.0016667	0.031667
	0.474444	0.0016667	0.031667
	0.474722	0.0016667	0.031667
	0.475	0.0016667	0.031667
	0.475278	0.0016667	0.031667
	0.475556	0.0016667	0.031667
	0.475833	0.0016667	0.031667
	0.476111	0.0016667	0.031667
	0.476389	0.0016667	0.031667
	0.476667	0.0016667	0.031667
	0.476944	0.0016667	0.031667
	0.477222	0.0016667	0.031667
	0.4775	0.0016667	0.031667
	0.477778	0.0016667	0.031667
	0.478056	0.0016667	0.031667
	0.478333	0.0016667	0.031667
	0.478611	0.0016667	0.031667
	0.478889	0.0016667	0.031667
	0.479167	0.0016667	0.031667
	0.479444	0.0016667	0.031667
	0.479722	0.0016667	0.031667
	0.48	0.0016667	0.031667
	0.480278	0.0016667	0.031667
	0.480556	0.0016667	0.031667
	0.480833	0.0016667	0.031667
	0.481111	0.0016667	0.031667
	0.481389	0.0016667	0.031667
	0.481667	0.0016667	0.031667
	0.481944	0.0016667	0.031667
	0.482222	0.0016667	0.031667
	0.4825	0.0016667	0.031667
	0.482778	0.0016667	0.031667
	0.483056	0.0016667	0.031667
	0.483333	0.0016667	0.031667
	0.483611	0.0016667	0.031667
	0.483889	0.0016667	0.031667
	0.484167	0.0016667	0.031667
	0.484444	0.0016667	0.031667
	0.484722	0.0016667	0.031667
	0.485	0.0016667	0.031667
	0.485278	0.0016667	0.031667
	0.485556	0.0016667	0.031667
	0.485833	0.0016667	0.031667
	0.486111	0.0016667	0.031667
	0.486389	0.0016667	0.031667
	0.486667	0.0016667	0.031667
	0.486944	0.0016667	0.031667
	0.487222	0.0016667	0.031667
	0.4875	0.0016667	0.031667
	0.487778	0.0016667	0.031667
	0.488056	0.0016667	0.031667
	0.488333	0.0016667	0.031667
	0.488611	0.0016667	0.031667
	0.488889	0.0016667	0.031667
	0.489167	0.0016667	0.031667
	0.489444	0.0016667	0.031667
	0.489722	0.0016667	0.031667
	0.49	0.0016667	0.031667
	0.490278	0.0016667	0.031667
	0.490556	0.0016667	0.031667
	0.490833	0.0016667	0.031667
	0.491111	0.0016667	0.031667
	0.491389	0.0016667	0.031667
	0.491667	0.0016667	0.031667
	0.491944	0.0016667	0.031667
	0.492222	0.0016667	0.031667
	0.4925	0.0016667	0.031667
	0.492778	0.0016667	0.031667
	0.493056	0.0016667	0.031667
	0.493333	0.0016667	0.031667
	0.493611	0.0016667	0.031667
	0.493889	0.0016667	0.031667
	0.494167	0.0016667	0.031667
	0.494444	0.0016667	0.031667
	0.494722	0.0016667	0.031667
	0.495	0.0016667	0.031667
	0.495278	0.0016667	0.031667
	0.495556	0.0016667	0.031667
	0.495833	0.0016667	0.031667
	0.496111	0.0016667	0.031667
	0.496389	0.0016667	0.031667
	0.496667	0.0016667	0.031667
	0.496945	0.0016667	0.031667
	0.497222	0.0016667	0.031667
	0.4975	0.0016667	0.031667
	0.497778	0.0016667	0.031667
	0.498056	0.0016667	0.031667
	0.498333	0.0016667	0.031667
	0.498611	0.0016667	0.031667
	0.498889	0.0016667	0.031667
	0.499167	0.0016667	0.031667
	0.499445	0.0016667	0.031667
	0.499722	0.0016667	0.031667
	0.5	0.0016667	0.031667
	0.500278	0.0016667	0.031667
	0.500556	0.0016667	0.031667
	0.500833	0.0016667	0.031667
	0.501111	0.0016667	0.031667
	0.501389	0.0016667	0.031667
	0.501667	0.0016667	0.031667
	0.501944	0.0016667	0.031667
	0.502222	0.0016667	0.031667
	0.5025	0.0016667	0.031667
	0.502778	0.0016667	0.031667
	0.503056	0.0016667	0.031667
	0.503333	0.0016667	0.031667
	0.503611	0.0016667	0.031667
	0.503889	0.0016667	0.031667
	0.504167	0.0016667	0.031667
	0.504444	0.0016667	0.031667
	0.504722	0.0016667	0.031667
	0.505	0.0016667	0.031667
	0.505278	0.0016667	0.031667
	0.505556	0.0016667	0.031667
	0.505833	0.0016667	0.031667
	0.506111	0.0016667	0.031667
	0.506389	0.0016667	0.031667
	0.506667	0.0016667	0.031667
	0.506944	0.0016667	0.031667
	0.507222	0.0016667	0.031667
	0.5075	0.0016667	0.031667
	0.507778	0.0016667	0.031667
	0.508056	0.0016667	0.031667
	0.508333	0.0016667	0.031667
	0.508611	0.0016667	0.031667
	0.508889	0.0016667	0.031667
	0.509167	0.0016667	0.031667
	0.509444	0.0016667	0.031667
	0.509722	0.0016667	0.031667
	0.51	0.0016667	0.031667
	0.510278	0.0016667	0.031667
	0.510556	0.0016667	0.031667
	0.510833	0.0016667	0.031667
	0.511111	0.0016667	0.031667
	0.511389	0.0016667	0.031667
	0.511667	0.0016667	0.031667
	0.511945	0.0016667	0.031667
	0.512222	0.0016667	0.031667
	0.5125	0.0016667	0.031667
	0.512778	0.0016667	0.031667
	0.513056	0.0016667	0.031667
	0.513333	0.0016667	0.031667
	0.513611	0.0016667	0.031667
	0.513889	0.0016667	0.031667
	0.514167	0.0016667	0.031667
	0.514444	0.0016667	0.031667
	0.514722	0.0016667	0.031667
	0.515	0.0016667	0.031667
	0.515278	0.0016667	0.031667
	0.515556	0.0016667	0.031667
	0.515833	0.0016667	0.031667
	0.516111	0.0016667	0.031667
	0.516389	0.0016667	0.031667
	0.516667	0.0016667	0.031667
	0.516945	0.0016667	0.031667
	0.517222	0.0016667	0.031667
	0.5175	0.0016667	0.031667
	0.517778	0.0016667	0.031667
	0.518056	0.0016667	0.031667
	0.518333	0.0016667	0.031667
	0.518611	0.0016667	0.031667
	0.518889	0.0016667	0.031667
	0.519167	0.0016667	0.031667
	0.519444	0.0016667	0.031667
	0.519722	0.0016667	0.031667
	0.52	0.0016667	0.031667
	0.520278	0.0016667	0.031667
	0.520556	0.0016667	0.031667
	0.520833	0.0016667	0.031667
	0.521111	0.0016667	0.031667
	0.521389	0.0016667	0.031667
	0.521667	0.0016667	0.031667
	0.521945	0.0016667	0.031667
	0.522222	0.0016667	0.031667
	0.5225	0.0016667	0.031667
	0.522778	0.0016667	0.031667
	0.523056	0.0016667	0.031667
	0.523333	0.0016667	0.031667
	0.523611	0.0016667	0.031667
	0.523889	0.0016667	0.031667
	0.524167	0.0016667	0.031667
	0.524444	0.0016667	0.031667
	0.524722	0.0016667	0.031667
	0.525	0.0016667	0.031667
	0.525278	0.0016667	0.031667
	0.525556	0.0016667	0.031667
	0.525833	0.0016667	0.031667
	0.526111	0.0016667	0.031667
	0.526389	0.0016667	0.031667
	0.526667	0.0016667	0.031667
	0.526945	0.0016667	0.031667
	0.527222	0.0016667	0.031667
	0.5275	0.0016667	0.031667
	0.527778	0.0016667	0.031667
	0.528056	0.0016667	0.031667
	0.528333	0.0016667	0.031667
	0.528611	0.0016667	0.031667
	0.528889	0.0016667	0.031667
	0.529167	0.0016667	0.031667
	0.529444	0.0016667	0.031667
	0.529722	0.0016667	0.031667
	0.53	0.0016667	0.031667
	0.530278	0.0016667	0.031667
	0.530556	0.0016667	0.031667
	0.530833	0.0016667	0.031667
	0.531111	0.0016667	0.031667
	0.531389	0.0016667	0.031667
	0.531667	0.0016667	0.031667
	0.531945	0.0016667	0.031667
	0.532222	0.0016667	0.031667
	0.5325	0.0016667	0.031667
	0.532778	0.0016667	0.031667
	0.533056	0.0016667	0.031667
	0.533333	0.0016667	0.031667
	0.533611	0.0016667	0.031667
	0.533889	0.0016667	0.031667
	0.534167	0.0016667	0.031667
	0.534444	0.0016667	0.031667
	0.534722	0.0016667	0.031667
	0.535	0.0016667	0.031667
	0.535278	0.0016667	0.031667
	0.535555	0.0016667	0.031667
	0.535833	0.0016667	0.031667
	0.536111	0.0016667	0.031667
	0.536389	0.0016667	0.031667
	0.536667	0.0016667	0.031667
	0.536945	0.0016667	0.031667
	0.537222	0.0016667	0.031667
	0.5375	0.0016667	0.031667
	0.537778	0.0016667	0.031667
	0.538056	0.0016667	0.033333
	0.538333	0.0016667	0.033333
	0.538611	0.0016667	0.033333
	0.538889	0.0016667	0.033333
	0.539167	0.0016667	0.033333
	0.539444	0.0016667	0.033333
	0.539722	0.0016667	0.033333
	0.54	0.0016667	0.033333
	0.540278	0.0016667	0.033333
	0.540555	0.0016667	0.033333
	0.540833	0.0016667	0.033333
	0.541111	0.0016667	0.033333
	0.541389	0.0016667	0.033333
	0.541667	0.0016667	0.033333
	0.541944	0.0016667	0.033333
	0.542222	0.0016667	0.033333
	0.5425	0.0016667	0.033333
	0.542778	0.0016667	0.033333
	0.543056	0.0016667	0.033333
	0.543333	0.0016667	0.033333
	0.543611	0.0016667	0.033333
	0.543889	0.0016667	0.033333
	0.544167	0.0016667	0.033333
	0.544444	0.0016667	0.031667
	0.544722	0.0016667	0.031667
	0.545	0.0016667	0.031667
	0.545278	0.0016667	0.031667
	0.545555	0.0016667	0.031667
	0.545833	0.0016667	0.031667
	0.546111	0.0016667	0.031667
	0.546389	0.0016667	0.031667
	0.546667	0.0016667	0.031667
	0.546944	0.0016667	0.031667
	0.547222	0.0016667	0.031667
	0.5475	0.0016667	0.031667
	0.547778	0.0016667	0.03
	0.548056	0.0016667	0.03
	0.548333	0.0016667	0.03
	0.548611	0.0016667	0.03
	0.548889	0.0016667	0.03
	0.549167	0.0016667	0.03
	0.549444	0.0016667	0.03
	0.549722	0.0016667	0.03
	0.55	0.0016667	0.03
	0.550278	0.0016667	0.03
	0.550555	0.0016667	0.03
	0.550833	0.0016667	0.03
	0.551111	0.0016667	0.03
	0.551389	0.0016667	0.03
	0.551667	0.0016667	0.03
	0.551944	0.0016667	0.03
	0.552222	0.0016667	0.03
	0.5525	0.0016667	0.03
	0.552778	0.0016667	0.028333
	0.553056	0.0016667	0.028333
	0.553333	0.0016667	0.028333
	0.553611	0.0016667	0.026667
	0.553889	0.0016667	0.026667
	0.554167	0.0016667	0.026667
	0.554444	0.0016667	0.026667
	0.554722	0.0016667	0.026667
[truncated: 63,503 more rows]

[truncated: 45 more sheets: S3D, S3E, S3F, S3G, S3H, S3I, S4A, S4B, S4C, S4D, S5A, S5B, S6A, S6B, S6E, S6F, S7B, S7C, S7D, S8B …]
